# Supplementary material for: Microbial β-glucuronidases drive human periodontal disease etiology
Source: Sci Adv. 2023 May 5;9(18):eadg3390. doi: 10.1126/sciadv.adg3390 (PMC10162664; doi:10.1126/sciadv.adg3390)
Supplement: Supplementary file 2 — Data S1 [file sciadv.adg3390_data_s1.zip]

Archive with 1 entries (1 files):
- adg3390_Data_S1.xlsx
