# Supplementary material for: Microbial β-glucuronidases drive human periodontal disease etiology
Source: Sci Adv. 2023 May 5;9(18):eadg3390. doi: 10.1126/sciadv.adg3390 (PMC10162664; doi:10.1126/sciadv.adg3390)
Supplement: Supplementary file 2 — Data S1 [file sciadv.adg3390_data_s1.zip › adg3390_Data_S1.xlsx]

## Sheet: Total Sequences (eHOMD v3)
Sequence_ID	Strain_ID	Loop Class	Functional_Annotation	Singaling Peptide (Sec/SPI)	SP Likelihood	Sequence Length	HMT_ID	Sequence	Source
SEQF1839_00881	Staphylococcus warneri L37603	Loop_1	Beta-glucuronidase	No	-	601	76	MLYPILTETRQLVDLSGTWKFKLVQHQEEIDVSHPLDTEDVMAVPGSYNDQGVIQSIRRHVGEVVYERTIVIPKQLSGERIVLRFGSVTHHAKVYIDGQEVITHSGGFLPFEADISNIATVGSHRLTVKVNNVLTHSTLPVGNYSEQTREDGTVIPVNEPNFDFFNYAGIHRPVKIYTTPHTFISDIAINPELNGVDESIVHYEVTMVNGGDKVDQVKITILDENDHTVAEREGAKGNITIQNPILWQPLDAYLYHMKVELLNDNECVDVYTERFGIRSVEVKDGQFLINDKPFYFKGFGKHEDTYYNGRGLNESANVMDINLMKWIGANSFRTSHYPYSEEMMRLADEQGIVVIDETTGVGIHLNFMVALGGTIAHDTWKEIDTHQAHKEVIEDLIAR…	https://ftp.ncbi.nlm.nih.gov/genomes/all/GCA/000/175/175/GCA_000175175.1_ASM17517v1
SEQF2208_01426	Staphylococcus warneri VCU121	Loop_1	Beta-glucuronidase	No	-	601	76	MLYPILTETRQLVDLSGTWKFKLIQHQEAIDVSHPLDTEDVMAVPGSYNDQGVIQSIRRHVGEVVYERTIVIPKHLNGERIVLRFGSVTHHATVYIDGQEVVTHSGGFLPFEADISDIATVGTHRLTVKVNNVLTHSTLPVGNYSEQTREDGTVIPINEPNFDFFNYAGIHRPVKIYTTPHTFISDIAINPELKGVDESIVHYEVSMVNGGEKVDSVKITILDENDHAVAESEGAKGDVTIQNPKLWQPLDAYLYNMKVELLNDNECVDVYTERFGIRSVEVKDGQFLINDKPFYFKGFGKHEDTYYNGRGLNESANVMDINLMKWIGANSFRTSHYPYSEEMMRLADEQGIVVIDETTGVGIHLNFMVTLGGAMTHDTWKEIDTHQAHQEVIEDLIAR…	https://ftp.ncbi.nlm.nih.gov/genomes/all/GCA/000/175/175/GCA_000175175.1_ASM17517v1
SEQF2442_02442	Staphylococcus warneri SG1	Loop_1	Beta-glucuronidase	No	-	601	76	MLYPILTETRQLVDLSGTWKFKLIQHQEAIDVSHPLDTEDVMAVPGSYNDQGVIQSIRRHVGEVVYERTIVIPKHLNGERIVLRFGSVTHHATVYIDGQEVVTHSGGFLPFEADISDIATVGTHRLTVKVNNVLTHSTLPVGNYSEQTREDGTVIPINEPNFDFFNYAGIHRPVKIYTTPHTFISDIAINPELKGVDESIVHYEVSMVNGGEKVDSVKITILDENDHAVAESEGAKGDVTIQNPKLWQPLDAYLYNMKVELLNDNECVDVYTERFGIRSVEVKDGQFLINDKPFYFKGFGKHEDTYYNGRGLNESANVMDINLMKWIGANSFRTSHYPYSEEMMRLADEQGIVVIDETTGVGIHLNFMVTLGGAMTHDTWKEIDTHQAHQEVIEDLIAR…	https://ftp.ncbi.nlm.nih.gov/genomes/all/GCA/000/175/175/GCA_000175175.1_ASM17517v1
SEQF2712_00123	Staphylococcus warneri Lyso 1 2011	Loop_1	Beta-glucuronidase	No	-	601	76	MLYPILTETRQLVDLSGTWKFKLIQHQEAIDVSHPLDTEDVMAVPGSYNDQGVIQSIRRHVGEVVYERTIVIPKHLNGERIVLRFGSVTHHATVYIDGQEVVTHSGGFLPFEADISDIATVGTHRLTVKVNNVLTHSTLPVGNYSEQTREDGTVIPINEPNFDFFNYAGIHRPVKIYTTPHTFISDIAINPELKGVDESIVHYEVSMVNGGEKVDSVKITILDENDHAVAESEGAKGDVTIQNPKLWQPLDAYLYNMKVELLNDNECVDVYTERFGIRSVEVKDGQFLINDKPFYFKGFGKHEDTYYNGRGLNESANVMDINLMKWIGANSFRTSHYPYSEEMMRLADEQGIVVIDETTGVGIHLNFMVTLGGAMTHDTWKEIDTHQAHQEVIEDLIAR…	https://ftp.ncbi.nlm.nih.gov/genomes/all/GCA/000/175/175/GCA_000175175.1_ASM17517v1
SEQF2713_00256	Staphylococcus warneri Lyso 2 2011	Loop_1	Beta-glucuronidase	No	-	601	76	MLYPILTETRQLVDLSGTWKFKLIQHQEAIDVSHPLDTEDVMAVPGSYNDQGVIQSIRRHVGEVVYERTIVIPKHLNGERIVLRFGSVTHHATVYIDGQEVVTHSGGFLPFEADISDIATVGTHRLTVKVNNVLTHSTLPVGNYSEQTREDGTVIPINEPNFDFFNYAGIHRPVKIYTTPHTFISDIAINPELKGVDESIVHYEVSMVNGGEKVDSVKITILDENDHAVAESEGAKGDVTIQNPKLWQPLDAYLYNMKVELLNDNECVDVYTERFGIRSVEVKDGQFLINDKPFYFKGFGKHEDTYYNGRGLNESANVMDINLMKWIGANSFRTSHYPYSEEMMRLADEQGIVVIDETTGVGIHLNFMVTLGGAMTHDTWKEIDTHQAHQEVIEDLIAR…	https://ftp.ncbi.nlm.nih.gov/genomes/all/GCA/000/175/175/GCA_000175175.1_ASM17517v1
SEQF1881_00560	Lachnoanaerobaculum orale F0431	No_Loop	Beta-glucuronidase	No	-	593	82	METNKNEQIVEEIHIVDYKSEYESKIATAKTMIFDTGRDRELLNGQWNYAVDQLDAFLRGRWYKENRFDKNRNTLPLDYSYDEWPIMNLPCCWNNFRSEYMLYEGSMVFTRRFYFKKKGNERVFLKVGAANYVCRVFLNKKYVGMHRGGNTPFFIDITDEIEEDNRIILQVDNTAAADQVPTDNTDWFNYGGIYRDIALIRVPRVFIKDYQIGLVPDGKFNKIFVKLKLSEKVNKSATLHIDELGICREIVITDGKGEAIIEAEVELWSPNNVKLYRTVVVSGEDEITDYIGFREVRVEGQDILLNGESIFLRGISCHEESVENGKSLTDEERIQNISIAHELSCNFMRLAHYPHHENSAILSDQNGMLLWEEIPVYWAIQFEKEATFEDASNQLRELI…	https://ftp.ncbi.nlm.nih.gov/genomes/all/GCA/000/242/315/GCA_000242315.1_ASM24231v1
SEQF1881_02651	Lachnoanaerobaculum orale F0431	FMN	Beta-galactosidase	No	-	754	82	MRVIDDLNNGWFFKKNAEVNDTLVVDESFDMINVPHTYNGFDGQDGGNDYYKGKAVYIKKLIRPLVSPESDFILNFEGVNSVARVYIDGEFVQEHRGGYSRFRVNITRFFEKKDALMLAVEVDNANHSDVYPQMADFTFYGGIYRNVSLISVPKTRFDIEYYAGSGVAVTSKIDGEDAIIDITAYVKDPDESDMVMVEVRDGDSYEDIGLFVAPAKKITKLSLKIDDAHLWNGVEDPFLYKLSVKLVRHNEVLDNVEVNHGIREYYVDPDKGFFLNGKSVPLRGVSRHQDRLGKGNALEELDHFDDLDLIMDIGANSVRLAHYQQDDYFYELCDRYGLIVWAEIPFISRMNKDPKAHGNAMEQMKELIYQNYNHSSICFWGISNEITIAGDIPGLTENL…	https://ftp.ncbi.nlm.nih.gov/genomes/all/GCA/000/242/315/GCA_000242315.1_ASM24231v1
SEQF2917_00422	Lachnoanaerobaculum sp._HMT_083 MSX33	FMN	Beta-glucuronidase	No	-	762	83	MRVIDDLNKDWLFKKNIEVTDKLIIDESFDMINVPHTYNGFDGQDGGNDYYKGKAVYVKKLIRPLVSPESDFILNFEGVNSIARVYIDGEFVQEHRGGYSRFRVNITRFFEKKDALMLAVEVDNANHSDVYPQMADFTFYGGIYRNVSLISVPKTRFDIEYYAGSGVSVTSKIDGDDAIIDITAYVKDPDESDMVTIEVKDGDSYEDVGFVVAPAKKITKLSMKIDDAHLWNGVEDPFLYKLSVKLVRHNEVLDNVEVNHGIREYYVDPEKGFFLNGKSLPLRGVSRHQDRLGKGNALAELDHFDDYDLIMDVGANSVRLAHYQQDDYFYELCDRYGLVVWAEIPFISGMNKDPKAHENAMEQMKELIYQNYNHSSICFWGISNEITIAGDIPGLADNL…	https://ftp.ncbi.nlm.nih.gov/genomes/all/GCA/000/512/995/GCA_000512995.1_LspMSX33v1.0
SEQF1045_00524	Shuttleworthia satelles DSM 14600	Loop_1	Beta-glucuronidase	No	-	617	95	MLYPIMTPSRLVEDLAGIWDFQLDPEERGFAEKWYEKPLKDPMTMPVPASFNDLKDGSDFRDYHGWVFYQRRISLPAFMAKQRVMLRFDAATHHANVYLNGRLIAEHQGGFLPFEVEITDDLREGEDNLLTVAINNFIDNTTLPVGMIGNMLGGNLGASPEPKHPGPNFDFFNYAGLNRTVRIYTTPGQYIADLTVTSQIDGEDGTRPIADGKKALLNYTVAVGGQEDPALARDAHVEVYDEEGNKVAEANGLSGQLTIEQARLWRPLNAYLYRIRVSYGEDIYELPYGIRTVKVVGNRFLINGRKFYFKGYGKHEDTFPHGRGINLAMNTRDISIMKWQGANSFRTSHYPYSEEMMRQCDREGIVVIDETTAVGINYLFGGGANFGGKKVGTFDPEHG…	https://ftp.ncbi.nlm.nih.gov/genomes/all/GCA/000/160/115/GCA_000160115.1_ASM16011v1
SEQF1045_01494	Shuttleworthia satelles DSM 14600	FMN	Beta-glucuronidase	No	-	766	95	MSSVDICENWKFIKFASSAQDAAIRAVMPEAETVSLPHTWNAVDGQDGGNDYYRGKCWYVRALQAEEIPLYENGRVYLEFEGAAYTAEVYVNGACKCHHENGFSTFRIDITEELLKTETLEIVVSCENGDSDRVYPQQADFTFYGGLYRAVRVLSLPLVHFDRDYFGSCGLKVTPLLDLDLGYADVTLETWVKQGTSAAFGQKVRFQIMDGEGQAILKEEVRTDESGHAICTVRIENARRWEGIKDPYLYTVVAALADETLSEKFGCRTFDIDPQKGFLLNGHPYPLRGVSMHQDVKGMGNAITKAVLDQNMAFVREIGANTLRLAHYQHAQYFYDLCDREGIVVWAEIPFITMFMPKGRECTLQMMRELIAQNYNHASIAVWGLSNEITVASAVNEEL…	https://ftp.ncbi.nlm.nih.gov/genomes/all/GCA/000/160/115/GCA_000160115.1_ASM16011v1
SEQF1478_00657	Lachnoanaerobaculum umeaense F0167	FMN	Beta-glucuronidase	No	-	762	107	MRIIENVMEGWMFKKTEEIPNVLPADESWDRINLPHTYNAFDGQDGGNDYYKGKAVYVKRLERPLVSPDSEFILSFGGVNSVARVYIDGEFVQEHRGGYSRFRVNITRFFENKKSIVLAVEVDNTNSSDVYPQMADFTFYGGIYRDVSLISVPKTRFDIEYYAGSGVAVTSKLNGEDAIIDITAYVKDPDESDMVMVEVRDNDSYDDVGFVVAPAKKITKLSLKIDNPRLWNGIEDPFLYDLSIKLVRHNEVLDDVEVNHGIREYYVDPDKGFFLNGKSLPLRGVSRHQDRLGNGNALDQIDHFEDLDLILDVGANTVRLAHYQQDDYFYELCDRYGLIVWAEIPFISRMNKDPKAHENAMEQMKELVYQNYNHSSIFFWGISNEITIAGDIPGLTDNL…	https://ftp.ncbi.nlm.nih.gov/genomes/all/GCA/000/209/465/GCA_000209465.1_Lach_bact_F0167_V1
SEQF2860_01600	Staphylococcus cohnii snuds_2	Loop_1	Beta-glucuronidase	No	-	597	117	MLYPVTNEQRSIIDLNGVWQFKLEENYDQIDVTKPLDTDLVMAVPGSYNDQGVTANIRNHVGNVWYERMFTIPNVLSDERIVLRFGSATHKATVYIDGQEVTSHQGGFLPFEVELNQKFSTGKHRLTVCVNNILDETTLPVGNYSETTDKDGNLIKRNKPNFDFFNYAGLHRPVKIYTTPQTFIKDIEIVPEVKNNVADINYNVSINEPVDDILIKLIDEAGKVVAETTDAQGSIKVEQPHLWQPLNAYLYHLEVTLVDNNQAVDSYTERFGIRSVEVKQGQFLINDQPFYFKGFGKHEDTYYNGRGLNEVTNVMDFNLIKWIGGNSFRTSHYPYSEEMMRLADEQGIVVIDETTAVGVHLNFSTVLYGVSTRDTFKEIGTKKAHESVIKDLIDRDKNH…	https://ftp.ncbi.nlm.nih.gov/genomes/all/GCA/001/990/205/GCA_001990205.1_ASM199020v1
SEQF2892_00035	Staphylococcus haemolyticus s167	Loop_1	Beta-glucuronidase	No	-	601	120	MLYPINTETRQLLDVSGIWKFKLVGYKEHVDVSQALDTEDVMAVPGSYNDQGVIQSIRQHVGDVYYEREIMIPKHLKGERIVLRFGSVTHHATVYLDGKEIVTHSGGFLPFEVNITEIATTGSHRLTVKVNNILTHSTLPVGNYSERVDEDGTVTPVNTPNFDFFNYAGIHRPVKIYTTPQTYIQDIVINPEVKQSGESIVNYKVNVHGNRSDIDRISVTIIDEDGQVVTKHDESEGAMSIDNPHLWQPLNAYLYHMKVELLNDGEVVDVYTERFGIRSVEVKDGQFLINNKPFYFKGFGKHEDTFYSGRGLNEAANVMDINLMKWIGANSFRTAHYPYSEEMMRLADEQGIVVIDETTAVGVHLNFMVALGGQLEHDTWKEIDTHQAHKEVIEGLIER…	https://ftp.ncbi.nlm.nih.gov/genomes/all/GCA/001/611/955/GCA_001611955.1_ASM161195v1
SEQF1851_00084	Acidipropionibacterium acidifaciens F0233	Loop_1	Beta-glucuronidase	No	-	613	191	MLYPTTTDSRTVIDLGGIWDFALDDGTGFDDRWCAAPLADAMTMPVPASYNDLKEGVDIRDHCGWVFYQRTVQVPAALRGQRVVLRADAVTHHARVYLNGEFLGEHRGGFLPFEVELDGHLAAGDNLLTIAVDNVIDHTTLPVGGTGDMLGGGPGAALADSPSGSRKQNHPNFDFFNYCGITRPVRLCATPREYIADIALTSDVEGLDGASGTAARATVHYEVTTVGDGECTVELLDADGARIDGARGTSGELVVESPTLWRPGAGHLYQVRVRFGEDVYTEPFGIRTVRIDGTRFLINERPFYFKGYGKHEDTFPAGRGINLPMNTRDIALMGWQGANSLRTSHYPYSEEMMRQCDAEGVVVIDETAAVGINLKFGGGAAFGGERVETFDPEHGVRTG…	https://ftp.ncbi.nlm.nih.gov/genomes/all/GCA/000/478/805/GCA_000478805.1_PacidF0233v2.0
SEQF2583_01908	Acidipropionibacterium acidifaciens DSM 21887	Loop_1	Beta-glucuronidase	No	-	758	191	MARELGQAGSEGLTGILLPVVGYAKETGFDSEVTCEHGLWLVWDRLVRMGAGRVDPGVTLEAIGPLAAPSNGIYSITCPVPGGAFVVLFLALWFLYPLDKERVDANAARLAAQREAEGAARPSTAAPAGRPRAPRRPSTGSKRGMMLYPTTTDSRTVIDLGGIWDFALDDGTGFDDRWCAAPLADAMTMPVPASYNDLKEGVDIRDHCGWVFYQRTVQVPAALRGQRVVLRADAVTHHARVYLNGEFLGEHRGGFLPFEVELDGHLAAGDNLLTIAVDNVIDHTTLPVGGTGDMLGGGPGAALADSPSGSRKQNHPNFDFFNYCGITRPVRLCATPREYIADIALTSDVEGLDGASGTAARATVHYEVTTVGDGECTVELLDADGARIDGARGTSGELV…	https://ftp.ncbi.nlm.nih.gov/genomes/all/GCA/000/478/805/GCA_000478805.1_PacidF0233v2.0
SEQF2147_01748	Prevotella maculosa OT 289	Mini-Loop_1	Beta-galactosidase	Yes	0.6659	694	289	MIMSTYHKFNHGRSPSRQRWLLLFSLLFCGLMAQAGRTLIPINDNWKFRFSHEVHKESGQQVSLPHTWNAMDALSGKPDYKRGIGNYSRSFRVPMAWKGRRIFIRFEGANAVTDLFLNGKHVGEHRGGYGAFIFELTDLVTYGAENKLLVRVNNAEQLDVMPLVGDFNFYGGIYREVALMLTNDVCISPLDYASPGVYLRQTKVDDRQADVYTDIMLANRTDKTQEISVTVEAFSGEKAVTKQQKTVKVSAHATLQKLTIPFTILQPHLWNGTQDPYIYKVKVCVWQGKTLLDEVEQPLGLRSFHVDPARGFFLNGRHLPLHGVCRHQERALVGNALTPQDIEEDVRLMREMGVNAVRLAHYPQSAYTYEQMDRAGIVTWAEIPFVGPGGYADKGFVDS…	https://ftp.ncbi.nlm.nih.gov/genomes/all/GCA/000/243/015/GCA_000243015.1_Prev_macu_OT_289_V1
SEQF2508_01834	Prevotella maculosa DSM 19339	Mini-Loop_1	Beta-galactosidase	Yes	0.9973	694	289	MIMSTYHKFNHGRSPSLQRWLLLFSLLFCGLIAQAERTLIPINDNWKFRFSHEVHKESGQQVSLPHTWNAMDALSGKPDYKRGIGNYSRSFRVPMAWKGRRIFIRFEGANAVTDLFLNGKHVGEHRGGYGAFIFELTDLVTYGAENKLLVRVNNAEQLDVMPLVGDFNFYGGIYREVALMLTNDVCISPLDYASPGVYLRQTKVDDRQADVHTDIMLANRTDKTQEISVTVEAFSGEKAVAKQQKTVKVSAHATLQKLTIPFTILQPHLWNGTQDPYIYKVKVCVWQGKTLLDEVEQPLGLRSFHVDPARGFFLNGRHLPLHGVCRHQERALVGNALTPQDIEEDVRLMREMGVNAVRLAHYPQSAYTYEQMDRAGIVTWAEIPFVGPGGYADKGFVDS…	https://ftp.ncbi.nlm.nih.gov/genomes/all/GCA/000/243/015/GCA_000243015.1_Prev_macu_OT_289_V1
SEQF2680_02317	Prevotella maculosa JCM 15638	Mini-Loop_1	Beta-galactosidase	Yes	0.9973	694	289	MIMSTYHKFNHGRSPSLQRWLLLFSLLFCGLIAQAERTLIPINDNWKFRFSHEVHKESGQQVSLPHTWNAMDALSGKPDYKRGIGNYSRSFRVPMAWKGRRIFIRFEGANAVTDLFLNGKHVGEHRGGYGAFIFELTDLVTYGAENKLLVRVNNAEQLDVMPLVGDFNFYGGIYREVALMLTNDVCISPLDYASPGVYLRQTKVDDRQADVHTDIMLANRTDKTQEISVTVEAFSGEKAVAKQQKTVKVSAHATLQKLTIPFTILQPHLWNGTQDPYIYKVKVCVWQGKTLLDEVEQPLGLRSFHVDPARGFFLNGRHLPLHGVCRHQERALVGNALTPQDIEEDVRLMREMGVNAVRLAHYPQSAYTYEQMDRAGIVTWAEIPFVGPGGYADKGFVDS…	https://ftp.ncbi.nlm.nih.gov/genomes/all/GCA/000/243/015/GCA_000243015.1_Prev_macu_OT_289_V1
SEQF1935_01529	Prevotella pleuritidis F0068	Mini-Loop_1	Beta-galactosidase	Yes	0.8373	702	303	MYVEIGYLAVRKGAHMPLFVSSKKGKIWRRTSTLLALLSIVLSLQAQRHTITLNDNWWFRFSHQVQKGSGQRVDLPHTWNAVDAQSGKQDYKRGIGNYTKTFFVPESWRQHRLFIRFEGANSIADVFINGRHIGEHRGGYTAFVFELTDKVDYGKDNILLVRVNNGEQLDVMPLVGDFNFYGGIYRDVALLLTDNVCISPLDYASPGIYLRQKEVNDRSATVETGIVLSNSTATTQTIDIRVQVLDGSSVITERTKSVKVRPRTTAQTIDIPFSIARPHLWNATEDPFMYTVKVSIWRGQTLIDEVTQPLGLRYYHFDSAKGFFLNGRHLPLHGVCRHQERAEVGNALRHAHIDEDIRLMREMGVNAVRLAHYPHSDYTHKQMDRTGIVTWAEIPFVGP…	https://ftp.ncbi.nlm.nih.gov/genomes/all/GCA/000/468/135/GCA_000468135.1_PpleuF0068v1.0
SEQF1932_01181	Prevotella salivae F0493	Mini-Loop_1	Beta-galactosidase	Yes	0.9988	694	307	MYMYTPNTLNHNKISLNRRLILLLSLICVATFSMAQRAILPLNDNWLFRFSHEVQKESGRKVMLPHTWNAVDALSGKPDYKRGIGNYSRTLNVPLSWKGKRIFIRFEGANSVTNLFLNGKHIGEHRGGYGAFIFELTDKLTYGGQNQLLVRVNNAEQLDVMPLVGDFNFYGGIYREVALLLTDSICISPLDYASPGIYLRQTKVNAQQADVQTDVIIDNPTHNKQAVDVSIEVFAGTKSVLKQQKTLALDAQSTVQRHTIPFTLHRPHLWNATEDPFMYKVKVSLRQGNRLLDEVEQPLGLRSYQVNPSRGFFLNGRHLPLHGVCKHQDRAVVGNAITRENTTEDVKIMREMGVNAVRLAHYPHAAYTYEQMDRAGIVTWAEIPFVGPGGYADKGFVDS…	https://ftp.ncbi.nlm.nih.gov/genomes/all/GCA/000/477/535/GCA_000477535.1_PsaliF0493v1.0
SEQF2149_01873	Prevotella salivae DSM 15606	Mini-Loop_1	Beta-galactosidase	Yes	0.9988	694	307	MYMYTPNTPNHNKISLNRRLILLLSLICVATFSMAQRSILPLNDNWLFRFSHEVQKESGRKVMLPHTWNAVDALSGKPDYKRGIGNYSRTLNVPLSWKGKRIFIRFEGANSVTNLFLNGKHIGEHRGGYGAFIFELTDKLTYGDQNQLLVRVNNAEQLDVMPLVGDFNFYGGIYREVALLLTDSICISPLDYASPGIYLRQTKVNAQQADVQTDVIIDNPTHNKQAVDVSIEVFAGTKSVLKQQKTLALEAQAMLQRHTIPFTLHRPHLWNATEDPFMYKVKVSLRQGNRLLDEVEQPLGLRSFQVNPSRGFFLNGRHLPLHGVCKHQDRAVVGNAITRENIAEDVKLMREMGVNAVRLAHYPHAAYTYEQMDRAGIVTWAEIPFVGPGGYADKGFVDS…	https://ftp.ncbi.nlm.nih.gov/genomes/all/GCA/000/477/535/GCA_000477535.1_PsaliF0493v1.0
SEQF1656_01564	Prevotella oris F0302	Mini-Loop_1	Beta-galactosidase	Yes	0.9993	692	311	MLNYTSFTHSRSNSIQRLFLLLSLVFVTTISSAQRAVIPLNNDWLFRFSHEVHKGSGHKVALPHTWNAVDALSGKPDYKRGIGNYSRSLFVPASWQGRRIFIRFEGANTTTDLFLNGKHIGEHRGGYGAFIFELTDKLIYGAKNQLLVRVNNAEQLDVMPLVGDFNFYGGIYRNVALLLTNDVCISPLDYASPGIYLRQTKVDAQQADVKADVMLDNPTDKTQQVEVAVEVFSGGKSISKQQKSIRLEAQAMVKKHTIPFTIHRPHLWNGTQDPFTYKVKVSLWQGKTLLDEVEQPLGLRYYKVDPARGFFLNGRHLQLHGVCRHQDRAVVGNALAPEDIREDVKLMREMGVNAVRLAHYPHSSYTYDQMDRAGIVTWAEIPFVGPGGYADKGFVDSER…	https://ftp.ncbi.nlm.nih.gov/genomes/all/GCA/000/162/915/GCA_000162915.1_ASM16291v1
SEQF2510_00784	Prevotella oris DSM 18711	Mini-Loop_1	Beta-galactosidase	Yes	0.9993	692	311	MLNYTSFTHSRSNSIQRLFLLLSLVFVTTISSAQRAVIPLNNDWLFRFSHEVHKGSGHKVTLPHTWNAVDALSGKPDYKRGIGNYSRSLFVPASWQGRRIFIRFEGANTTTDLFLNGKHIGEHRGGYGAFIFELTDKLIYGAKNQLLVRVNNAEQLDVMPLVGDFNFYGGIYRNVALLLTNDVCISPLDYASPGIYLRQTKVDAQQADVKADVMLDNPTDKIQQVEVAVEVFSGDKSIIKQQKSIRLEAQAMVRKYTIPFIIHRPHLWNGTQDPFIYKVKVSLWQGKTLLDEVEQPLGLRYYKVDPARGFFLNGRHLQLHGVCRHQDRAIVGNALAPEDIREDVKLMREMGVNAVRLAHYPHSSYTYDQMDRAGIVTWAEIPFVGPGGYADKGFVDSER…	https://ftp.ncbi.nlm.nih.gov/genomes/all/GCA/000/162/915/GCA_000162915.1_ASM16291v1
SEQF2683_02256	Prevotella oris JCM 12252	Mini-Loop_1	Beta-galactosidase	Yes	0.9993	692	311	MLNYTSFTHSRSNSIQRLFLLLSLVFVTTISSAQRAVIPLNNDWLFRFSHEVHKGSGHKVTLPHTWNAVDALSGKPDYKRGIGNYSRSLFVPASWQGRRIFIRFEGANTTTDLFLNGKHIGEHRGGYGAFIFELTDKLIYGAKNQLLVRVNNAEQLDVMPLVGDFNFYGGIYRNVALLLTNDVCISPLDYASPGIYLRQTKVDAQQADVKADVMLDNPTDKIQQVEVAVEVFSGDKSIIKQQKSIRLEAQAMVRKYTIPFIIHRPHLWNGTQDPFIYKVKVSLWQGKTLLDEVEQPLGLRYYKVDPARGFFLNGRHLQLHGVCRHQDRAIVGNALAPEDIREDVKLMREMGVNAVRLAHYPHSSYTYDQMDRAGIVTWAEIPFVGPGGYADKGFVDSER…	https://ftp.ncbi.nlm.nih.gov/genomes/all/GCA/000/162/915/GCA_000162915.1_ASM16291v1
SEQF3085_01888	Corynebacterium massiliense DSM 45435	Loop_1	Beta-glucuronidase	No	-	608	333	MTATRDSRSLDGIWHFAVDWNNDLDPAELTTSGLPHPVEIAVPASVNDQFADSETRDHVGYWWYQRRVRVPKTWKDQETALHFGSATHHAAVWINGKHVGSFKGGYLPFEFDVTDHVTAGEEFLLTVRVDNRLDNSCIPPGEVKVLPDGRRVQGYLHDLYNYTGLHRSVNLVTRSPRHVDDVTISTTHDENSATVNWRIELSEPAVAAGDEIRVSIVDQHTGEAVAEGRGADSSVVIDNPVVWTPGVGGLYDLVITVVSNDGEVLDEYAQHFGVRTVEIRGTDFLINGEPFYFTGFGMHEDHNTLGKGHSNPHMVQDFELLNWIGANSLRTSHYPYSEEFMDYCDRNGIVVLDETPAVGLNWSMAGGILDSDGGETFEDGHVDASTQAQHRREIEGLIS…	https://ftp.ncbi.nlm.nih.gov/genomes/all/GCA/000/420/605/GCA_000420605.1_ASM42060v1
SEQF3706_02233	Fannyhessea sp._HMT_416 W9116	Loop_1	Beta-glucuronidase	No	-	616	416	MSFASLYPRITRTRRIEDLSGVWDFQFDPERRGVAQGWAKGLPDPIEMPVPASFNDIFTDKASREYYGDFWYLRKVFIPGEWQDKELDIRFDAATHRARVFVNGDEIASHEGGFTPFVAHLNGHVRFNDWNTVAVLVNNELTEHTIPCGGTATLRDGTKICAPYFDFFNYSGLNRTVRLLATPKERIEDFAVTTQIVPQADGGSTARVSYTVRTTGTHRVEVHVLDEDGGEVGAALGSAGTIEIASAHLWNLRAAYLYTFRAEIWDEDALVDEWYDEIGLRTVEISHRQILVNGHPVYLKGFGRHEDSPVHGRGTDPVVNHRDFELLKWMGANSFRTSHYPYAEEQLYEADREGFFVIDEVAAVGMLRSTKNFADATTKAQGATFFDDPAVQEKTLPAH…	https://ftp.ncbi.nlm.nih.gov/genomes/all/GCA/018/128/285/GCA_018128285.1_ASM1812828v1
SEQF1862_01577	Lentilactobacillus parafarraginis F0439	No_Loop	Beta-glucuronidase	No	-	208	418	MIKRDKNHPSVLAWSLCNEPDTSTDSAVPYFTKLFNDSAELDPQKRPRTFTLNEDDTFEKSKCKQFPDFFLLNRYPGWYHKWGYEISDGEAALRDELDEWQKSDIDKPVVFSEYGADTEPGLHKLPSIMWSEEYQIELLEMFDRVFDSCDFIRGEQPWNLADFQTVEGNMQVNGNKKGLFTRDRQPKAEAFYLRKRWTKLPLNYKSGQ	https://ftp.ncbi.nlm.nih.gov/genomes/all/GCA/000/238/835/GCA_000238835.1_ASM23883v1
SEQF1861_00193	Lentilactobacillus kisonensis F0435	Loop_1	Beta-glucuronidase	No	-	583	424	MVDPETTPIDPGKPLPTNDVMAVPASFNDQTAEAKIRSHTGYFWYQRSFTVAKPLRAQRLVLRFGSATHEAWVYLNGKEITHHKGGFTPFEVEINDYLKDEDNLLTVKLSNILDYSTIPVGNYSETKDVDGHITRKVDENFDFFNYAGLNRPIKIYSTPKAHIDDIVIAPDVDLAHKQADVHIMVQTGGEPFDEVRTIILDEEGHQVGEGSGTDEQITLSRVHLWQPLHAYLYTAKVEGMLNGQPVDIYEEPFGVRTVKVTDGKFLINGQPFYFKGFGKHEDTYVNGKGLNEAYNVLDLNLMKKMGANSFRTSHYPYSDEMMRLCDREGIVVIDETPAVGLMVSFTFDNSEISKPGYQDDTWKDLKTATAHRQAIHEIIDRDKNHACVVMWSIANEAAN…	https://ftp.ncbi.nlm.nih.gov/genomes/all/GCA/000/242/275/GCA_000242275.1_ASM24227v1
SEQF1861_02216	Lentilactobacillus kisonensis F0435	Loop_1	Beta-glucuronidase	No	-	603	424	MEKSLLYPVTNAYREDQKLDGLWDFKFDPASEGEKNGWTEGLADPIEMPVPASFNDFFTDKDAREYTGDFWYVKKVFIPKYFEGKQIGLRFGAATHRATVYVNGQKIRSHEGGFLPFTADITGATKLGEENVVAVKINNELHRDALPAGDTMTLKNGKKMAKPFFDFYNYSGLNRSVHLIAIPKDNVYDYSTTYEVSDEQATVHYTVQTDAQADVKVSLADEAGNVVATATGSTGDLVVKNPTLWQVRDAYLYTIKIQLLENGTVVDAYSDEIGLRTIEIQGHQILVNHKPVYLKGFGRHEDSIYAGRAFDLNVERRDLNLMKWIGANSYRSSHYPYDEQAYKFADREGILITDEVPAVGFKMAAASFLGGLDQSFFDGDWIDELYKKHIDQVKDMIKR…	https://ftp.ncbi.nlm.nih.gov/genomes/all/GCA/000/242/275/GCA_000242275.1_ASM24227v1
SEQF3051_00867	Bacteroides zoogleoformans ATCC 33285	No_Loop	Beta-galactosidase_BoGH2A	Yes	0.9993	704	465	MKNNFFIVGALILLAGVFNRVNAREVISFNSDWEFKKGPFPKDAMQAAVKWCTDWQEVTLPHTWNAEDMQKKVSAFYEGMGYYRKIYVFPENMKDKRLFLRFEGVGSCTEVYINGYLVGTHKGAYSAFVCEIGSQVKFGEENEVIVKADNTARPDVIPTNHILFGVYGGIYRPVWLVVTELCSIVANDCASSGVYITQKDVSKQYAEVTVKVKMDNATLTPVPLVLENAICDGSGKLVKKHSQAFELTPQGVQTYSSQFKLSNPHLWQGREDPYLYKVVSRLVQDGRVLDEIIQPLGLRKYEVVAGKGFFLNGKKYPMYGVTRHQDWWELGSALTNKEHDFDLAQIMDIGATTVRFAHYQQSDYIYSRCDTLGLVIWAEIPFVNRVTGQEWENAHQQMR…	https://ftp.ncbi.nlm.nih.gov/genomes/all/GCA/002/998/435/GCA_002998435.1_ASM299843v1
SEQF3051_01919	Bacteroides zoogleoformans ATCC 33285	Mini-Loop_1	Beta-glucuronidase	Yes	0.9992	679	465	MKAFISSLTAIILFAFTEPALGQRQTYSLNPDWQFRFSHQVHRNTEQRVDLPHTWNAQDALSGKIDYKRGIGNYTKKIFIPEAWKQKRLFIRFEGANSIANLFVNGKHRGEHRGGYGAFIFELTNHVRYGEENSLLVRVNNAEQLDVMPLVGDFNFYGGIYRDVEFIITDNVCISPLDYASPGLYLTQQDVNEKQAKVQATVMLSNVYTIPQERVIRLQIKENGKVIDEYERKVTVQAQQHNQPVSFTFKIDNPHLWNGTQDPFMYQVTASVWEKKQQTDCVTQPLGLRYYSVDADKGFFLNGKHLNLHGVCKHQDRAERGNALHPYHHEEDVSLMREMGVNAVRLAHYPHSTYLYSLLDRHGIIAWAEIPFVGPGGYADKGFVDMPSFRSNGKEQLKE…	https://ftp.ncbi.nlm.nih.gov/genomes/all/GCA/002/998/435/GCA_002998435.1_ASM299843v1
SEQF3051_02524	Bacteroides zoogleoformans ATCC 33285	No_Loop	Beta-glucuronidase	Yes	0.8327	595	465	MKKRLTYLFLLLWICCNQVQIIRAQLAMTNVYGRKYSLLNGKWDVIIDPYLHGHKDSIYKDKPLKSKFDFKEYAFEGGLRLNVPGDWNSQCPELKYYEGTVWYAKYFSVQRSSDENIFLYFGAVNYRSTVYLNGTKIGAHEGGFTPFQINITDHIVSGNNFLVLEVDNSRNKDAIPALLYDWWNYGGITRDVMIVKTPQVYIDHYFIQLDKYKPDLIHVKVQLSEKRVNENIRIAIPALNVFWQLSTDSTGMAQTSMKVKRLQRWSPQTPHLYLVQLATRNDTIEEEIGFRNLYVKGKHIYLNGNPVFMKGINFHEEIAQRQGRAFSQQDAVALLSEAKTLGANLIRLAHYPQNEYIVRLAEKMGFMLWEEIPLWQNIDFNSKATLRKALAMHSEMVMR…	https://ftp.ncbi.nlm.nih.gov/genomes/all/GCA/002/998/435/GCA_002998435.1_ASM299843v1
SEQF2760_01822	Lachnoanaerobaculum saburreum DSM 3986	FMN	Beta-glucuronidase	No	-	761	494	MRTIDNLNKDWFFKKNTEVTKTTVADDTWDIINLPHTYNGFDGQDGGNDYYKGKAVYIKKIAKPLVSPDSDFILDFGGVNSVARIYIDGEFVQEHRGGYSRFRVNITRFFEKKNTVTLAVEVDNSNKSDVYPQMADFTFYGGIYRNVSLISVPKTRFDIEYYAGSGVTVTSKIDGDDAIIDITAYIKNPQESDMIMVEVADDDYEDIGAVVVPANNITKLSLKIDNVHLWNGLEDPFLYCLNVKLVRHNEVLDNVEINHGVREYYVDPDKGFFLNGKSLPLRGVSRHQDRLGKGNALDDMDHFDDLDLILNIGANSVRLAHYQQDDYFYELCDRYGLIVWAEIPFISRMNKDAKAHENAMEQMKELIYQNYNHSSILFWGIANEITIAGYIPGLTDNLK…	https://ftp.ncbi.nlm.nih.gov/genomes/all/GCA/000/185/385/GCA_000185385.1_ASM18538v1
SEQF2761_00402	Lachnoanaerobaculum saburreum F0468	FMN	Beta-glucuronidase	No	-	761	494	MRTIDNLNKDWFFKKNTEVTKTTVADDTWDIINLPHTYNGFDGQDGGNDYYKGKAVYIKKIVKPLVSPDSDFILDFGGVNSVARIYIDGEFVQEHRGGYSRFRVNITRFFEKKNTVTLAVEVDNSNKSDVYPQMADFTFYGGIYRNVSLISVPKTRFDIEYYAGSGVTVTSKIDGDDAIIDITAYIKNPQESDMIMVEVADDDYEDIGAVVAPANNITKLSLKIDNVHLWNGLEDPFLYCLNVKLVRHNEVLDNVEINHGVREYYVDPDKGFFLNGKSLPLRGVSRHQDRLGKGNALDDMDHFDDLDLILNVGANSVRLAHYQQDDYFYELCDRYGLIVWAEIPFISRMNKDVKAHENAMEQMKELIYQNYNHSSILFWGIANEITIAGYIPGITDNLK…	https://ftp.ncbi.nlm.nih.gov/genomes/all/GCA/000/185/385/GCA_000185385.1_ASM18538v1
SEQF3066_02553	Lachnospiraceae_G-8 bacterium_HMT_500 W11650	Loop_1	Beta-glucuronidase	No	-	605	500	MLYPVLTEGRGLIDLSGLWSFKLDNGNGFAEKWQEKPLTDALTMPVPASYNDIKEGVDFRDHYGWVFYQRPLHVPAYLLEQRVMLRLDAVTHIAKVYLNGELICEHKGGFLPFEVEVGSLLKAGGNLLTVAVDNRIDHSTLPVGSEGTGNILSTGFFPYTPSKKRNNPNFDFFNYCGITRPVKLYTTPKDAYIKDVALVSRLADGQALIDYAVEVEGAAEAAVEVRTRQGELVAQAKGLQGTLTIQEPQLWQPLKPYLYEVTVSYGADQYVLPYGVRTVEVRGGKFLINGQPFYFKGYGKHEDTFPAGRGLNLPMNSKDISLIKWQGANSFRTSHYPYSEEMMRLCDEEGIVVIDETPAVGVHLGFGGGAAFKDGKKVLTFDPIAEGGIRTQEHHKEVV…	https://ftp.ncbi.nlm.nih.gov/genomes/all/GCA/002/999/035/GCA_002999035.1_ASM299903v1
SEQF1286_02420	Cutibacterium acnes KPA171202	Loop_1	Beta-glucuronidase	No	-	593	530	MLRPQDTATRDTKCLSGMWDFAFDAEDRGQTEKWFTRPLPTCTEMAVPASYQDLSTDPAARDHVGPVWYQREVRIPRGWTDDRVVVHFESATHAATVWVNDVEVVRHVGGYLPFEADITDHVCAGKKCRLTVRVDNRLSFQTIPPGIIVDSPEGPKQKYWHDFFNYAGIHRDVWLCRRPQAHIEDVTITTDIDGNDGIVTWSVLLHDAEPLTTRVTIFDTEGNVVAGGTSANAHARIPSVHLWQPGHGYLYEAEISLVDGDQVIDTYQQVFGVRTIRVDGARLLVNGEPVHLTGFGMHEDHQTIGKAHNDALMLRDAACLEWIGANSLRTSHYPYSERILDYADRHGLLVIDETPAVGINMGLGGGIFGAQGYPTFSAETINDKTQKVHAQVIRDLIAR…	https://ftp.ncbi.nlm.nih.gov/genomes/all/GCA/000/025/765/GCA_000025765.1_ASM2576v1
SEQF1801_00909	Cutibacterium acnes J139	Loop_1	Beta-glucuronidase	No	-	593	530	MLRPQDTATRDTKCLSGMWDFAFDAEDRGQTEKWFTRPLPTRTEMAVPASYQDLSTDPAARDHVGPVWYQREVRIPRGWTDDRVVVHFESATHAATVWVNDVEVVRHVGGYLPFEADITDHVCAGKKCRLTVRVDNRLSFQTIPPGVIVDSPEGPKQKYWHDFFNYAGIHRDVWLCRRPQAHIEDVTITTDIDGNDGIVTWSVLSHDAEPLTTRVTIFDTEGNVVAEGTSANAHARIPSVHLWQPGHGYLYEAEISLVDGDQVIDTYQQVSGVRTIRVDGARLLVNGEPVHLTGFGMHEDHQTIGKAHNDALMLRDAACLEWIGANSLRTSHYPYSERILDYTDRHGLLVIDETPAVGINMGLGGGIFGAQGYPTFSAETINDKTQKVHAQVIRDLIAR…	https://ftp.ncbi.nlm.nih.gov/genomes/all/GCA/000/025/765/GCA_000025765.1_ASM2576v1
SEQF2161_02370	Cutibacterium acnes 266	Loop_1	Beta-glucuronidase	No	-	593	530	MLRPQDTATRDTKCLSGMWDFAFDAEDRGQTEKWFTRPLPTCTEMAVPASYQDLSTDPAARDHVGPVWYQREVRIPRGWTDDRVVVHFESATHAATVWVNDVEVVRHVGGYLPFEADITDHVCAGKKCRLTVRVDNRLSFQTIPPGIIVDSPEGPKQKYWHDFFNYAGIHRDVWLCRRPQAHIEDVTITTDIDGNDGIVTWSVLLHDAEPLTTRVTIFDTEGNVVAGGTSANAHARIPSVHLWQPGHGYLYEAEISLVDGDQVIDTYQQVFGVRTIRVDGARLLVNGEPVHLTGFGMHEDHQTIGKAHNDALMLRDAACLEWIGANSLRTSHYPYSERILDYADRHGLLVIDETPAVGINMGLGGGIFGAQGYPTFSAETINDKTQKVHAQVIRDLIAR…	https://ftp.ncbi.nlm.nih.gov/genomes/all/GCA/000/025/765/GCA_000025765.1_ASM2576v1
SEQF2162_02420	Cutibacterium acnes 6609	Loop_1	Beta-glucuronidase	No	-	593	530	MLRPQDTATRDTKCLSGMWDFAFDAEDRGQTEKWFTRPLPTCTEMAVPASYQDLSTDPAARDHVGPVWYQREVRIPRGWTDDRVVVHFESATHAATVWVNDVEVVRHVGGYLPFEADITDHVCAGKKCRLTVRVDNRLSFQTIPPGIIVDSPEGPKQKYWHDFFNYAGIHRDVWLCRRPQAHIEDVTITTDIDGNDGIVTWSVLLHDAEPLTTRVTIFDTEGNVVAGGTSANAHARIPSVHLWQPGHGYLYEAEISLVDGDQVIDTYQQVFGVRTIRVDGARLLVNGEPVHLTGFGMHEDHQTIGKAHNDALMLRDAACLEWIGANSLRTSHYPYSERILDYADRHGLLVIDETPAVGINMGLGGGIFGAQGYPTFSAETINDKTQKVHAQVIRDLIAR…	https://ftp.ncbi.nlm.nih.gov/genomes/all/GCA/000/025/765/GCA_000025765.1_ASM2576v1
SEQF2163_00913	Cutibacterium acnes ATCC 11828	Loop_1	Beta-glucuronidase	No	-	593	530	MLRPQDTATRDTKCLSGMWDFAFDAEDRGQTEKWFTRPLPTRTEMAVPASYQDLSTDPAARDHVGPVWYQREVRIPRGWTDDRVVVHFESATHAATVWVNDVEVVRHVGGYLPFEADITDHVCAGKKCRLTVRVDNRLSFQTIPPGVIVDSPEGPKQKYWHDFFNYAGIHRDVWLCRRPQAHIEDVTITTDIDGNDGIVTWSVLSHDAEPLTTRVTIFDTEGNVVAEGTSANAHARIPSVHLWQPGHGYLYEAEISLVDGDQVIDTYQQVFGVRTIRVDGARLLVNGEPVHLTGFGMHEDHQTIGKAHNDALMLRDAACLEWIGANSLRTSHYPYSERILDYTDRHGLLVIDETPAVGINMGLGGGIFGAQGYPTFSAETINDKTQKVHAQVIRDLIAR…	https://ftp.ncbi.nlm.nih.gov/genomes/all/GCA/000/025/765/GCA_000025765.1_ASM2576v1
SEQF2164_02381	Cutibacterium acnes TypeIA2 P.acn17	Loop_1	Beta-glucuronidase	No	-	593	530	MLRPQDTATRDTKCLSGMWDFAFDAEDRGQTEKWFTRPLPTCTEMAVPASYQDLSTDPAARDHVGPVWYQREVRIPRGWTDDRVVVHFESATHAATVWVNDVEVVRHVGGYLPFEADITDHVCAGKKCRLTVRVDNRLSFQTIPPGIIVDSPEGPKQKYWHDFFNYAGIHRDVWLCRRPQAHIEDVTITTDIDGNDGIVTWSVLLHDAEPLTTRVTIFDTEGNVVAGGTSANAHARIPSVHLWQPGHGYLYEAEISLVDGDQVIDTYQQVFGVRTIRVDGARLLVNGEPVHLTGFGMHEDHQTIGKAHNDALMLRDAACLEWIGANSLRTSHYPYSERILDYADRHGLLVIDETPAVGINMGLGGGIFGAQGYPTFSAETINDKTQKVHAQVIRDLIAR…	https://ftp.ncbi.nlm.nih.gov/genomes/all/GCA/000/025/765/GCA_000025765.1_ASM2576v1
SEQF2165_02353	Cutibacterium acnes TypeIA2 P.acn31	Loop_1	Beta-glucuronidase	No	-	593	530	MLRPQDTATRDTKCLSGMWDFAFDAEDRGQTEKWFTRPLPTCTEMAVPASYQDLSTDPAARDHVGPVWYQREVRIPRGWTDDRVVVHFESATHAATVWVNDVEVVRHVGGYLPFEADITDHVCAGKKCRLTVRVDNRLSFQTIPPGIIVDSPEGPKQKYWHDFFNYAGIHRDVWLCRRPQAHIEDVTITTDIDGNDGIVTWSVLLHDAEPLTTRVTIFDTEGNVVAGGTSANAHARIPSVHLWQPGHGYLYEAEISLVDGDQVIDTYQQVFGVRTIRVDGARLLVNGEPVHLTGFGMHEDHQTIGKAHNDALMLRDAACLEWIGANSLRTSHYPYSERILDYADRHGLLVIDETPAVGINMGLGGGIFGAQGYPTFSAETINDKTQKVHAQVIRDLIAR…	https://ftp.ncbi.nlm.nih.gov/genomes/all/GCA/000/025/765/GCA_000025765.1_ASM2576v1
SEQF2166_02355	Cutibacterium acnes TypeIA2 P.acn33	Loop_1	Beta-glucuronidase	No	-	593	530	MLRPQDTATRDTKCLSGMWDFAFDAEDRGQTEKWFTRPLPTCTEMAVPASYQDLSTDPAARDHVGPVWYQREVRIPRGWTDDRVVVHFESATHAATVWVNDVEVVRHVGGYLPFEADITDHVCAGKKCRLTVRVDNRLSFQTIPPGIIVDSPEGPKQKYWHDFFNYAGIHRDVWLCRRPQAHIEDVTITTDIDGNDGIVTWSVLLHDAEPLTTRVTIFDTEGNVVAGGTSANAHARIPSVHLWQPGHGYLYEAEISLVDGDQVIDTYQQVFGVRTIRVDGARLLVNGEPVHLTGFGMHEDHQTIGKAHNDALMLRDAACLEWIGANSLRTSHYPYSERILDYADRHGLLVIDETPAVGINMGLGGGIFGAQGYPTFSAETINDKTQKVHAQVIRDLIAR…	https://ftp.ncbi.nlm.nih.gov/genomes/all/GCA/000/025/765/GCA_000025765.1_ASM2576v1
SEQF2189_01474	Cutibacterium acnes J165	Loop_1	Beta-glucuronidase	No	-	593	530	MLRPQDTATRDTKCLSGMWDFAFDAEDRGQTEKWFTRPLPTCTEMAVPASYQDLSTDPAARDHVGPVWYQREVRIPRGWTDDRVVVHFESATHAATVWVNDVEVVRHVGGYLPFEADITDHVCAGKKCRLTVRVDNRLSFQTIPPGIIVDSPEGPKQKYWHDFFNYAGIHRDVWLCRRPQAHIEDVTITTDIDGNDGIVTWSVLLHDAEPLTTRVTIFDTEGNVVAGGTSANAHARIPSVHLWQPGHGYLYEAEISLVDGDQVIDTYQQVFGVRTIRVDGARLLVNGEPVHLTGFGMHEDHQTIGKAHNDALMLRDAACLEWIGANSLRTSHYPYSERILDYADRHGLLVIDETPAVGINMGLGGGIFGAQGYPTFSAETINDKTQKVHAQVIRDLIAR…	https://ftp.ncbi.nlm.nih.gov/genomes/all/GCA/000/025/765/GCA_000025765.1_ASM2576v1
SEQF2190_00638	Cutibacterium acnes SK182	Loop_1	Beta-glucuronidase	No	-	593	530	MLRPQDTATRDTKCLSGMWDFAFDAEDRGQTEKWFTRPLPTCTEMAVPASYQDLSTDPAARDHVGPVWYQREVRIPRGWTDDRVVVHFESATHAATVWVNDVEVVRHVGGYLPFEADITDHVCAGKKCRLTVRVDNRLSFQTIPPGIIVDSPEGPKQKYWHDFFNYAGIHRDVWLCRRPQAHIEDVTITTDIDGNDGIVTWSVLLHDAEPLTTRVTIFDTEGNVVAGGTSANAHARIPSVHLWQPGHGYLYEAEISLVDGDQVIDTYQQVFGVRTIRVDGARLLVNGEPVHLTGFGMHEDHQTIGKAHNDALMLRDAACLEWIGANSLRTSHYPYSERILDYADRHGLLVIDETPAVGINMGLGGGIFGAQGYPTFSAETINDKTQKVHAQVIRDLIAR…	https://ftp.ncbi.nlm.nih.gov/genomes/all/GCA/000/025/765/GCA_000025765.1_ASM2576v1
SEQF2191_00723	Cutibacterium acnes SK182B-JCVI	Loop_1	Beta-glucuronidase	No	-	379	530	MTIFDDEGNVVAEETGANARTRIPSVHLWQPGQGYLYEAEISLVNGDEVIDAYRQAFGVRTIRVDGTCLLINGEPVYLTGFGMHEDHQTIGKAHNDALMLRDAACLEWVGANSLRTSHYPYSEHILDYADRHGLLVIDETPAVGMNMGLGGGIFGTQGYTTFSAETINDETQKVHAQVIRDLIDRDKNHPSIIIWSIANEPESETEAAENYFRPLFDVAHEADPSRPVSFVNVMLAPFGKCRVSQYSDILLLNRYYGWYVDTGDLAAAERHWREEMAGWASENKPIIITEYGADTMPGLHQIPAEPWSEEYQVEVLKMNERIFDSFDAVIGEQIWNFADFATTSGTMRVGGNRKGIFTRDRQPKSAAFHLRKRWRGVKQ	https://ftp.ncbi.nlm.nih.gov/genomes/all/GCA/000/025/765/GCA_000025765.1_ASM2576v1
SEQF1331_01393	Streptococcus agalactiae 18RS21	Loop_1	Beta-glucuronidase	No	-	599	537	MLYPLLTKTRNTYDLGGIWNFKLGEHNPNELLPSDEVMVIPTSFNDLMVSKEKRDYIGDFWYEKVIEVPKVSEDEEMVLRFGSVTHQAKIYVDGVLVGEHKGGFTPFEVLVPECKYNNEKIKVSICANNVLDYTTLPVGNYSEIIQEDGSIKKKVRENFDFFNYAGVHRPLKLMIRPKNHIFDITITSRLSDDLQSADLHFLVETNQKVDEVRISVFDEDNKLVGETKDSRLFLSDVHLWEVLNAYLYTARVEIFVDNQLQDVYEENFGLREIEVTNGQFLLNRKPIYFKGFGKHEDTFINGRGLNEAANLMDLNLLKDMGANSFRTSHYPYSEEMMRLADRMGVLVIDEVPAVGLFQNFNASLDLSPKDNGTWNLMQTKAAHEQAIQELVKRDKNHPS…	https://ftp.ncbi.nlm.nih.gov/genomes/all/GCA/000/167/715/GCA_000167715.1_ASM16771v1
SEQF1332_00788	Streptococcus agalactiae 2603V/R	Loop_1	Beta-glucuronidase	No	-	599	537	MLYPLLTKTRNTYDLGGIWNFKLGEHNPNELLPSDEVMVIPTSFNDLMVSKEKRDYIGDFWYEKVIEVPKVSEDEEMVLRFGSVTHQAKIYVDGVLVGEHKGGFTPFEVLVPECKYNNEKIKVSICANNVLDYTTLPVGNYSEIIQEDGSIKKKVRENFDFFNYAGVHRPLKLMIRPKNHIFDITITSRLSDDLQSADLHFLVETNQKVDEVRISVFDEDNKLVGETKDSRLFLSDVHLWEVLNAYLYTARVEIFVDNQLQDVYEENFGLREIEVTNGQFLLNRKPIYFKGFGKHEDTFINGRGLNEAANLMDLNLLKDMGANSFRTSHYPYSEEMMRLADRMGVLVIDEVPAVGLFQNFNASLDLSPKDNGTWNLMQTKAAHEQAIQELVKRDKNHPS…	https://ftp.ncbi.nlm.nih.gov/genomes/all/GCA/000/167/715/GCA_000167715.1_ASM16771v1
SEQF1333_01496	Streptococcus agalactiae 515	Loop_1	Beta-glucuronidase	No	-	599	537	MLYPLLTKTRNTYDLGGIWNFKLGEHNPNELLPSDEVMVIPTSFNDLMVSKEKRDYIGDFWYEKVIEVPKVSEGEEMVLRFGSVTHQAKIYVDGILVGEHKGGFTPFEVLVPECKYNNEKIKVSICANNVLDYTTLPVGNYSEIIQEDGSIKKKVRENFDFFNYAGVHRPLKLMIRPKNHISDITITSRLSDDLQSADLHFLVETNQKVDEVRISVFDEDNKLVGETKDSRLFLSDVHLWEVLNAYLYTARVEIFVDNQLQDVYEENFGLREIEVTNGQFLLNRKPIYFKGFGKHEDTFINGRGLNEAANLMDLNLLKDIGANSFRTSHYPYSEEMMRLADRMGVLVIDEVPAVGLFQNFNASLDLSPKDNGTWSLMQTKAAHEQAIQELVKRDKNHPS…	https://ftp.ncbi.nlm.nih.gov/genomes/all/GCA/000/167/715/GCA_000167715.1_ASM16771v1
SEQF1334_00849	Streptococcus agalactiae A909	Loop_1	Beta-glucuronidase	No	-	599	537	MLYPLLTKTRNTYDLGGIWNFKLGEHNPNELLPSDEVMVIPTSFNDLMVSKEKRDYIGDFWYEKVIEVPKVSEGEEMVLRFGSVTHQAKIYVDGILVGEHKGGFTPFEVLVPECKYNNEKIKVSICANNVLDYTTLPVGNYSEIIQEDGSIKKKVRENFDFFNYAGVHRPLKLMIRPKNHISDITITSRLSDDLQSADLHFLVETNQKVDEVRISVFDEDNKLVGETKDSRLFLSDVHLWEVLNAYLYTARVEIFVDNQLQDVYEENFGLREIEETNGQFLLNRKPIYFKGFGKHEDTFINGRGLNEAANLMDLNLLKDIGANSFRTSHYPYSEEMMRLADRMGVLVIDEVPAVGLFQNFNASLDLSPKDNGTWSLMQTKAAHEQAIQELVKRDKNHPS…	https://ftp.ncbi.nlm.nih.gov/genomes/all/GCA/000/167/715/GCA_000167715.1_ASM16771v1
SEQF1335_01860	Streptococcus agalactiae CJB111	Loop_1	Beta-glucuronidase	No	-	599	537	MLYPLLTKTRNTYDLGGIWNFKLGEHNPNELLPSDEVMVIPTSFNDLMVSKEKRDYIGDFWYEKVIEVPKVSEGEEMVLRFGSVTHQAKIYVDGILVGEHKGGFTPFEVLVPECKYNNEKIKVSICANNVLDYTTLPVGNYSEIIQEDGSIKKKVRENFDFFNYAGVHRPLKLMIRPKNHISDITITSRLSDDLQSADLHFLVETNQKVDEVRISVFDEDNKLVGETKDSRLFLSDVHLWEVLNAYLYTARVEIFVDNQLQDVYEENFGLREIEVTNGQFLLNRKPIYFKGFGKHEDTFINGRGLNEAANLMDLNLLKDIGANSFRTSHYPYSEEMMRLADRMGVLVIDEVPAVGLFQNFNASLDLSPKDNGTWSLMQTKAAHEQAIQELVKRDKNHPS…	https://ftp.ncbi.nlm.nih.gov/genomes/all/GCA/000/167/715/GCA_000167715.1_ASM16771v1
SEQF1336_00150	Streptococcus agalactiae COH1	Loop_1	Beta-glucuronidase	No	-	264	537	MMRLADRMGVLVIDEVPAVGLFQNFNASLDLSPKDNGTWNLMQTKAAHEQAIQELVKRDKNHPSVVMWVVANEPASHEAGAHDYFEPLVKLYKDLDPQKRPVTLVNILMATPDRDQVMDLVDVVCLNRYYGWYVDHGDLTNAEVGIRKELLEWQDKFPDKPIIITEYGADTLPGLHSTWNIPYTEEFQCDFYEMSHRVFDGIPNLVGEQVWNFADFETNLMILRVQGNHKGLFSRNRQPKQVVKEFKKRWMTIPHYHNKKNSVK	https://ftp.ncbi.nlm.nih.gov/genomes/all/GCA/000/167/715/GCA_000167715.1_ASM16771v1
SEQF1336_01590	Streptococcus agalactiae COH1	Loop_1	Beta-glucuronidase	No	-	599	537	MLYPLLTKTRNTYDLGGIWNFKLGEHNPNELLPSDEVMVIPTSFNDLMVSKEKRDYIGDFWYEKVIEVPKVSEDEEMVLRFGSVTHQAKIYVDGVLVGEHKGGFTPFEVLVPECKYNNEKIKVSICANNVLDYTTLPVGNYSEIIQEDGSIKKKVRENFDFFNYAGVHRPLKLMIRPKNHIFDITITSRLSDDLQSADLHFLVETNQKVDEVRISVFDEDNKLVGETKDSRLFLSDVHLWEVLNAYLYTARVEIFVDNQLQDVYEENFGLREIEVTNGQFLLNRKPIYFKGFGKHEDTFINGRGLNEAANLMDLNLLKDMGANSFRTSHYPYSEEMMRLADRMGVLVIDEVPAVGLFQNFNASLDLSPKDNGTWNLMQTKAAHEQAIQELVKRDKNHPS…	https://ftp.ncbi.nlm.nih.gov/genomes/all/GCA/000/167/715/GCA_000167715.1_ASM16771v1
SEQF1337_01334	Streptococcus agalactiae H36B	Loop_1	Beta-glucuronidase	No	-	599	537	MLYPLLTKXRNTYDLGGIWNFKLGEHNPNELLPSDEVMVIPTSFNDLMVSKEKRDYIGDFWYEKVIEVPKVSEGEEMVLRFGSVTHQAKIYVDGILVGEHKGGFTPFEVLVPECKYNNEKIKVSICANNVLDYTTLPVGNYSEIIQEDGSIKKKVRENFDFFNYAGVHRPLKLMIRPKNHISDITITSRLSDDLQSADLHFLVETNQKVDEVRISVFDEDNKLVGETKDSRLFLSDVHLWEVLNAYLYTARVEIFVDNQLQDVYEENFGLREIEVTNGQFLLNRKPIYFKGFGKHEDTFINGRGLNEAANLMDLNLLKDTGANSFRTSHYPYSEEMMRLADRMGVLVIDEVPAVGLFQNFNASLDLSPKDNGTWSLMQTKAAHEQAIQELVKRDKNHPS…	https://ftp.ncbi.nlm.nih.gov/genomes/all/GCA/000/167/715/GCA_000167715.1_ASM16771v1
SEQF1338_00777	Streptococcus agalactiae NEM316	Loop_1	Beta-glucuronidase	No	-	599	537	MLYPLLTKTRNTYDLGGIWNFKLGEHNPNELLPSDEVMVIPTSFNDLMVSKEKRDYIGDFWYEKVIEVPKVSEDEEMVLRFGSVTHQAKIYVDGVLVGEHKGGFTPFEVLVPECKYNNEKIKVSICANNVLDYTTLPVGNYSEIIQEDGSIKKKVRENFDFFNYAGVHRPLKLMIRPKNHIFDITITSRLSDDLQSADLHFLVETNQKVDEVRISVFDEDNKLVGETKDSRLFLSDVHLWEVLNAYLYTARVEIFVDNQLQDVYEENFGLREIEVTNGQFLLNRKPIYFKGFGKHEDTFINGRGLNEAANLMDLNLLKDIGANSFRTSHYPYSEEMMRLADRMGVLVIDEVPAVGLFQNFNASLDLSPKDNGTWSLMQTKAAHEQAIQELVKRDKNHPS…	https://ftp.ncbi.nlm.nih.gov/genomes/all/GCA/000/167/715/GCA_000167715.1_ASM16771v1
SEQF1995_01398	Streptococcus agalactiae ATCC 13813	Loop_1	Beta-glucuronidase	No	-	599	537	MLYPLLTKTRNTYDLGGIWNFKLGEHNPNELLPSDEVMVIPTSFNDLMVSKEKRDYIGDFWYEKVIEVPKVSEDEEMVLRFGSVTHQAKIYVDGVLVGEHKGGFTPFEVLVPECKYNNEKIKVSICANNVLDYTTLPVGNYSEIIQEDGSIKKKVRENFDFFNYAGVHRPLKLMIRPKNHISDITITSRLSDDLQSADLHFLVETNQKVDEVRISVFDEDNKLVGETKDSRLFLSDVHLWEVLNAYLYTARVEIFVDNQLQDVYEENFGLREIEVTNGQFLLNRKPIYFKGFGKHEDTFINGRGLNEAANLMDLNLLKDIGANSFRTSHYPYSEEMMRLADRMGVLVIDEVPAVGLFQNFNASLDLSPKDNGTWNLMQTKAAHEQAIQELVKRDKNHPS…	https://ftp.ncbi.nlm.nih.gov/genomes/all/GCA/000/167/715/GCA_000167715.1_ASM16771v1
SEQF2209_01985	Streptococcus agalactiae FSL S3-026	Loop_1	Beta-glucuronidase	No	-	599	537	MLYPLLTKTRNTYDLGGIWNFKLGEHNPNELLPSDEVMVIPTSFNDLMVSKEKRDYIGDFWYEKVIEVPKVSEDEEMVLRFGSVTHQAKIYVDGVLVGEHKGGFTPFEVLVPECKYNNEKIKVSICANNVLDYTTLPVGNYSEIIQEDGSIKKKVRENFDFFNYAGVHRPLKLMIRPKNHISDITITSRLSDDLQSADLHFLVETNQKVDEVRISVFDEDNKLVGETKDSRLFLSDVHLWEVLNAYLYTARVEIFVDNQLQDVYEENFGLREIEVTNGQFLLNRKPIYFKGFGKHEDTFINGRGLNEAANLMDLNLLKDIGANSFRTSHYPYSEEMMRLADRMGVLVIDEVPAVGLFQNFNASLDLSPKDNGTWNLMQTKAAHEQAIQELVKRDKNHPS…	https://ftp.ncbi.nlm.nih.gov/genomes/all/GCA/000/167/715/GCA_000167715.1_ASM16771v1
SEQF2516_01328	Streptococcus agalactiae CF01173	Loop_1	Beta-glucuronidase	No	-	599	537	MLYPLLTKTRNTYDLGGIWNFKLGEHNPNELLPSDEVMVIPTSFNDLMVSKEKRDYIGDFWYEKVIEVPKVSEGEEMVLRFGSVTHQAKIYVDGILVGEHKGGFTPFEVLVPECKYNNEKIKVSICANNVLDYTTLPVGNYSEIIQEDGSIKKKVRENFDFFNYAGVHRPLKLMIRPKNHISDITITSRLSDDLQSADLHFLVETNQKVDEVRISVFDEDNKLVGETKDSRLFLSDVHLWEVLNAYLYTARVEIFVDNQLQDVYEENFGLREIEETNGQFLLNRKPIYFKGFGKHEDTFINGRGLNEAANLMDLNLLKDIGANSFRTSHYPYSEEMMRLADRMGVLVIDEVPAVGLFQNFNASLDLSPKDNGTWSLMQTKAAHEQAIQELVKRDKNHPS…	https://ftp.ncbi.nlm.nih.gov/genomes/all/GCA/000/167/715/GCA_000167715.1_ASM16771v1
SEQF1990_01022	Cutibacterium avidum ATCC 25577	Loop_1	Beta-glucuronidase	No	-	237	552	MGMNMGLGGGIFGAQGYTTFSEETINGETQKVHTQVIRDLIARDKNHPSVIIWSIANEPESETEAAENYFRPLFDVARDADPTRPVSFVNVMLAPCGACRVSQYSDVLLLNRYYGWYVDTGDLAAAERHWREEMEGWASENKPIIITEYGADTMPGLHQTPAQPWSEEYQVEVLKMNERVFDSFDAVIGEQIWNFADFATTSGIMRVGGNRKGIFTRDRQPKMAAFHLRRRWRGTEQ	https://ftp.ncbi.nlm.nih.gov/genomes/all/GCA/000/227/295/GCA_000227295.1_ASM22729v1
SEQF1252_00142	Levilactobacillus brevis ATCC 367	Loop_1	Beta-glucuronidase	No	-	603	558	MLYPMETASRVVLDLSGVWRFMIDKEQIPVDVTRPLPATLSMAVPASFNDQTASKEIREHVGYVWYERCFEMPQLLRQERLVLRFGSATHEAWVYLNGHLITHHKGGFTPFEVEINDDLVTGENRLTVKLSNMLDYTTLPVGHYKETQNETGQRVRQLDENFDFFNYAGLQRPVKIYSTPHSYIRDITLTPKVNLTNHSAVVNGEIETVGDVEQVVVTILDEDNQVVGTTSGKTLAIELNSVHLWQPGKAYLYRAKVELYQAGQVIDTYIETFGIRQIAVKAGKFLINGQPFYFKGFGKHEDAYIHGRGLSEPQNVLDLSLMKQMGANSFRTSHYPYSEEMMRLCDREGIVVIDEVPAVGLMLSFTFDVSALEKDDFEDDTWEKLRTAEAHRQAITEMI…	https://ftp.ncbi.nlm.nih.gov/genomes/all/GCA/000/014/465/GCA_000014465.1_ASM1446v1
SEQF1638_01406	Levilactobacillus brevis ATCC 27305	Loop_1	Beta-glucuronidase	No	-	617	558	MLYPMTTPSRALIDLSGLWKFMIDKEVQPIDPKQPLPTEDVISVPASFNDQTASQEIREHVGYVWYETNFSIARALRSERLVLRFGSATHEAWVYLNGQEITHHKGGFTPFEVVINDYLNDGNNRLTVKLSNVLDYSTLPVGNYSESTDEDGHVVRHLDENFDFFNYAGLQRPVKIYSTPKDYIQDITIVPNVDLDRSSAEIEIKTQISDGLDKVKVTILDQDGHPVAEVSGTDSSVTLTDVRLWQPLNAYLYSAQVDGFKNGELVDSYSEAFGIRKIEVRDGQFLFNGQPFYFKGFGKHEDTYVHGRGFNEPVNVLDINLMKDMGANSFRTSHYPYSEEMMRLCDREGIVVIDETPAVGLMASFDFNLSILEQDDFEDDTWKTMKTAAAHQQVIQEII…	https://ftp.ncbi.nlm.nih.gov/genomes/all/GCA/000/014/465/GCA_000014465.1_ASM1446v1
SEQF1638_02086	Levilactobacillus brevis ATCC 27305	Loop_1	Beta-glucuronidase	No	-	603	558	MEKGLLYPVINNYRSDEKMDGLWNFKFDPAYEGESKGWQNGFNDGVKMPVPASFNDFFTDKDAREYTGDFWYSKTFFVPEYFEGRDVQIRFGAATHRAVVYVNGQEIRSHEGGFLPFTAEVTNAVKFGEENIVSVKINNELHRDALPAGDTATLKNGKKMAKPFFDFYNYSGLNRSVHLLTVPKNGIYDYSTSYEVGDAEATVHYSIQADSGDDVKVSLINEDDQIVATGEGNTGDLKVDHPNLWNVRDAYLYTIKFELMNDGKIVDEYADQIGLRTIEIKGHEILVNHKSVYLRGFGRHEDSIYAGRGFDLNVERRDMNLMKWIGANSFRSSHYPYDEQVYKFADREGILVIDEVPAVGFKMAAASFLGGLNQSFFDGDWTHELYKKHLDQIIDMIKR…	https://ftp.ncbi.nlm.nih.gov/genomes/all/GCA/000/014/465/GCA_000014465.1_ASM1446v1
SEQF2565_00138	Levilactobacillus brevis KB290	Loop_1	Beta-glucuronidase	No	-	603	558	MLYPMETASRVVLDLSGVWRFMIDKEQIPVDVTRPLPATLSMAVPASFNDQTASKEIREHVGYVWYERCFEMPQLLRQERLVLRFGSATHEAWVYLNGHLITHHKGGFTPFEVEINDDLVTGENRLTVKLSNMLDYTTLPVGHYKETQNETGQRVRQLDENFDFFNYAGLQRPVKIYSTPHSYIRDITLTPKVNLTNHSAVVNGEIETVGDVEQVVVTILDEDNQVVGTTSGKTLAIELNSVHLWQPGKAYLYRAKVELYQAGQVIDTYIEAFGIRQIAVKAGKFLINGQPFYFKGFGKHEDAYIHGRGLSEPQNVLDLSLMKQMGANSFRTSHYPYSEEMMRLCDREGIVVIDEVPAVGLMLSFTFDVSALEKDDFEDDTWEKLRTAEAHRQAITEMI…	https://ftp.ncbi.nlm.nih.gov/genomes/all/GCA/000/014/465/GCA_000014465.1_ASM1446v1
SEQF2731_02374	Prevotella buccalis DNF00853	Mini-Loop_1	Beta-galactosidase_BoGH2A	Yes	0.9986	676	562	MNRRIIGILLILLCSVGASAQRQMYNLNTGWMFRFSHQVEKSSPRPISLPHTWNKNDALSGKIDYKRGIGNYERTLYIKPEWKDKRLFLKFDGANSIANVFLDGKHIGEHRGGYSAFVFEITKYVQAGKKHQLRVRVNNGEQLDVLPLTGDFNAYGGIYRDVKLVVTHQTCISPTDYASPGVYLTQKKVTKQQAIVDARILISSANVPTEDVTVRLTVSDGNKVVTQKEQTLHAPMGDTEANIPIVLDRPHLWNGRTAPFMYQVGVELLSKGKVIDQVQQPLGLRYYQVDPERGFFLNGKHLTLKGVCRHQDRAEVGNALRIQHHEQDMDIMLEMGANAIRLAHYQQAEEIYHLADKHGMVVWAEIPFVGPGGYADKGFVDLPTLKANARQQLKELIRQ…	https://ftp.ncbi.nlm.nih.gov/genomes/all/GCA/000/177/075/GCA_000177075.1_ASM17707v1
SEQF1137_04624	Escherichia coli O157:H7 str. TW14588	Loop_1	Beta-glucuronidase	No	-	368	574	MVNPHLWQPGEGYLYELYVTAKSRTECDIYPLRVGIRSVAVKGEQFLINHKPFYFTGFGRHEDADLRGKGFDNVLMVHDHALMDWIGANSYRTSHYPYAEEMLDWADEHGIVVIDETAAVGFNLSLGIGFEAGNKPKELYSEEAVNGETQQAHLQAIKELIARDKNHPSVVMWSIANEPDTRPQGAREYFAPLAEATRKLDPTRPITCVNVMFCDAHTDTISDLFDVLCLNRYYGWYVQSGDLETAEKVLEKELLAWQEKLHQPIIITEYGVDTLAGLHSMYTDMWSEEYQCAWLDMYHRVFDRVSAVVGEQVWNFADFATSQGILRVGGNKKGIFTRDRKPKSAAFLLQKRWTGMNFGEKPQQGGKQ	https://ftp.ncbi.nlm.nih.gov/genomes/all/GCA/000/155/125/GCA_000155125.1_ASM15512v1
SEQF1186_04283	Escherichia coli 101-1	Loop_1	Beta-glucuronidase	No	-	603	574	MLRPVETPTREIKKLDGLWAFSLDRENCGIDQRWWESALQESRAIAVPGSFNDQFADADIRNYVGNVWYQREVFIPKGWAGQRIVLRFDAVTHYGKVWVNNQEVMEHQGGYTPFEADVTPYVIAGKSVRITVCVNNELNWQTIPPGMVITDENGKKKQSYFHDFFNYAGIHRSVMLYTTPNTWVDDITVVTHVAQACNHASVDWQVVANGDVSVELRDADQQVVATGQGTSGTLQVVNPHLWQSGEGYLYELCVTAKSQTECDIYPLRVGIRSVAVKGEQFLINHKPFYFTGFGRHEDADLRGKGFDNVLMVHDHALMDWIGANSYRTSHYPYAEEMLDWADEHGIVVIDETAAVGFNLSLGIGFEAGNKPKELYSEEAVNGETQQAHLQAIKELIARD…	https://ftp.ncbi.nlm.nih.gov/genomes/all/GCA/000/155/125/GCA_000155125.1_ASM15512v1
SEQF1188_05433	Escherichia coli 53638	Loop_1	Beta-glucuronidase	No	-	603	574	MLRPVETPTREIKKLDGLWAFSLDRENCGIDQRWWESALQESRAIAVPGSFNDQFADADIRNYAGNVWYQREVFIPKGWAGQRIVLRFDAVTHYGKVWVNNQEVMEHQGGYTPFEADVTPYVIAGKSVRITVCVNNELNWQTIPPGMVITDENGKKKQSYFHDFFNYAGIQRSVMLYTTPNTWVDDITVVTHVAQDCNHASVDWQVVANGDVSVELRDADQQVVATGQGTSGTLQVVNPHLWQPGEGYLYELCVTAKSQTECDIYPLRVGIRSVAVKGEQFLINHKPFYFTGFGRHEDADLRGKGFDNVLMVHDHALMDWIGANSYRTSHYPYAEEMLDWADEHGIVVIDETAAVGFNLSLGIGFEAGNKPKELYSEEAVNGETQQAHLQAIKELIARD…	https://ftp.ncbi.nlm.nih.gov/genomes/all/GCA/000/155/125/GCA_000155125.1_ASM15512v1
SEQF1189_01844	Escherichia coli 55989	Loop_1	Beta-glucuronidase	No	-	603	574	MLRPVETPTREIKKLDGLWAFSLDRENCGIDQRWWESALQESRAIAVPGSFNDQFADADIRNYVGNVWYQREVFIPKGWAGQRIVLRFDAVTHYGKVWVNNQEVMEHQGGYTPFEADVTPYVIAGKSVRITVCVNNELNWQTIPPGMVITDENGKKKQSYFHDFFNYAGIHRSVMVYTTPNTWVDDITVVTHVAQDCNHASVDWQVVANGDVSVELRDADQQVVATGQGTSGTLQVVNPHLWQPGEGYLYELCVTAKSQTECDIYPLRVGIRSVAVKGEQFLINHKPFYFTGFGRHEDADLRGKGFDNVLMVHDHALMDWIGANSYRTSHYPYAEEMLDWADEHGIVVIDETAAVGFNLSLGIGFEAGNKPKELYSEEAVNGETQQAHLQAIKELIARD…	https://ftp.ncbi.nlm.nih.gov/genomes/all/GCA/000/155/125/GCA_000155125.1_ASM15512v1
SEQF1191_01703	Escherichia coli B str. REL606	Loop_1	Beta-glucuronidase	No	-	603	574	MLRPVETPTREIKKLDGLWAFSLDRENCGIDQRWWESALQESRAIAVPGSFNDQFADADIRNYVGNVWYQREVFIPKGWAGQRIVLRFDAVTHYGKVWVNNQEVMEHQGGYTPFEADVTPYVIAGKSVRITVCVNNELNWQTIPPGMVITDENGKKKQSYFHDFFNYAGIHRSVMLYTTPNTWVDDITVVTHVAQACNHASVDWQVVANGDVSVELRDADQQVVATGQGTSGTLQVVNPHLWQSGEGYLYELCVTAKSQTECDIYPLRVGIRSVAVKGEQFLINHKPFYFTGFGRHEDADLRGKGFDNVLMVHDHALMDWIGANSYRTSHYPYAEEMLDWADEHGIVVIDETAAVGFNLSLGIGFEAGNKPKELYSEEAVNGETQQAHLQAIKELIARD…	https://ftp.ncbi.nlm.nih.gov/genomes/all/GCA/000/155/125/GCA_000155125.1_ASM15512v1
SEQF1192_05866	Escherichia coli B171 O111:NM	Loop_1	Beta-glucuronidase	No	-	603	574	MLRPVETPTREIKKLDGLWAFSLDRENCGIDQRWWESALQESRAIAVPGSFNDQFADADIRNYVGNVWYQREVFIPKGWAGQRIVLRFDAVTHYGKVWVNNQEVMEHQGGYTPFEADVTPYVIAGKSVRITVCVNNELNWQTIPPGMVITDENGKKKQSYFHDFFNYAGIHRSVMVYTTPNTWVDDITVVTHVAQDCNHASVDWQVVANGDVSVELRDADQQVVATGQGTSGTLQVVNPHLWQPGEGYLYELCVTAKSQTECDIYPLRVGIRSVAVKGEQFLINHKPFYFTGFGRHEDADLRGKGFDNVLMVHDHALMDWIGANSYRTSHYPYAEEMLDWADEHGIVVIDETAAVGFNLSLGIGFEAGNKPKELYSEEAVNGETQQAHLQAIKELIARD…	https://ftp.ncbi.nlm.nih.gov/genomes/all/GCA/000/155/125/GCA_000155125.1_ASM15512v1
SEQF1193_04423	Escherichia coli B7A O148:H28:CS6:LT+:ST+	Loop_1	Beta-glucuronidase	No	-	603	574	MLRPVETPTREIKKLDGLWAFSLDRENCGIDQRWWESALQESRAIAVPGSFNDQFADADIRNYVGNVWYQREVFIPKGWAGQRIVLRFDAVTHYGKVWVNNQEVMEHQGGYTPFEADVTPYVIAGKSVRITVCVNNELNWQTIPPGMVITDENGKKKQSYFHDFFNYAGIHRSVMVYTTPNTWVDDITVVTHVAQDCNHASVDWQVVANGDVSVELRDADQQVVATGQGTSGTLQVVNPHLWQPGEGYLYELCVTAKSQTECDIYPLRVGIRSVAVKGEQFLINHKPFYFTGFGRHEDADLRGKGFDNVLMVHDHALMDWIGANSYRTSHYPYAEEMLDWADEHGIVVIDETAAVGFNLSLGIGFEAGNKPKELYSEEAVNGETQQAHLQAIKELIARD…	https://ftp.ncbi.nlm.nih.gov/genomes/all/GCA/000/155/125/GCA_000155125.1_ASM15512v1
SEQF1194_01903	Escherichia coli CFT073	Loop_1	Beta-glucuronidase	No	-	603	574	MLRPVETPTREIKKLDGLWAFSLDRENCGIDQRWWESALQESRAIAVPGSFNDQFADADIRNYVGNVWYQREVFIPKGWAGQRIVLRFDAVTHYGKVWVNNQEVMEHQGGYTPFEADVTPYVIAGKSVRITVCVNNELNWQTIPPGMVITDENGKKKQSYFHDFFNYAGIHRSVMLYTTPNTWVDDITVVTHVAQDCNHASVDWQVGANGDVSVELRDADQQVVATGQGTSGTLQVVNPHLWQPGEGYLYELCVTAKSQTECDIYLLRVGIRSVAVKGEQFLINHKPFYFTGFGRHEDADLRGKGFDNVLMVHDHALMDWIGANSYRTSHYPYAEEMLDWADEHGIVVIDETAAVGFNLSLGIGFEAGNKPKELYSEEAVNGETQQAHLQAIKELIARD…	https://ftp.ncbi.nlm.nih.gov/genomes/all/GCA/000/155/125/GCA_000155125.1_ASM15512v1
SEQF1196_01890	Escherichia coli E110019 O111:H9	Loop_1	Beta-glucuronidase	No	-	603	574	MLRPVETPTREIKKLDGLWAFSLDRENCGIDQRWWESALQESRAIAVPGSFNDQFADADIRNYAGNVWYQREVFIPKGWAGQRIVLRFDAVTHYGKVWVNNQEVMEHQGGYTPFEADVTPYVIAGKSVRITVCVNNELNWQTIPPGMVITDENGKKKQSYFHDFFNYAGIHRSVMLYTTPNTWVDDITVVTHVAQDCNHASVDWQVVANGDVSVELRDADQQVVATGQGTSGTLQVVNPHLWQPGEGYLYELCVTAKSQTECDIYPLRVGIRSVAVKGEQFLINHKPFYFTGFGRHEDADLRGKGFDNVLMVHDHALMDWIGANSYRTSHYPYAEEMLDWADEHGIVVIDETAAVGFNLSLGIGFEAGNKPKELYSEEAVNGETQQAHLQAIKELIARD…	https://ftp.ncbi.nlm.nih.gov/genomes/all/GCA/000/155/125/GCA_000155125.1_ASM15512v1
SEQF1197_02131	Escherichia coli E22	Loop_1	Beta-glucuronidase	No	-	603	574	MLRPVETPTREIKKLDGLWAFSLDRENCGIDQRWWESALQESRAIAVPGSFNDQFADADIRNYVGNVWYQREVFIPKGWAGQRIVLRFDAVTHYGKVWVNNQEVMEHQGGYTPFEADVTPYVIAGKSVRITVCVNNELNWQTIPPGMVITDENGKKKQSYFHDFFNYAGIHRSVMVYTTPNTWVDDITVVTHVAQDCNHASVDWQVVANGDVSVELRDADQQVVATGQGTSGTLQVVNPHLWQPGEGYLYELCVTAKSQTECDIYPLRVGIRSVAVKGEQFLINHKPFYFTGFGRHEDADLRGKGFDNVLMVHDHALMDWIGANSYRTSHYPYAEEMLDWADEHGIVVIDETAAVGFNLSLGIGFEAGNKPKELYSEEAVNGETQQAHLQAIKELIARD…	https://ftp.ncbi.nlm.nih.gov/genomes/all/GCA/000/155/125/GCA_000155125.1_ASM15512v1
SEQF1198_01827	Escherichia coli E24377A	Loop_1	Beta-glucuronidase	No	-	603	574	MLRPVETPTREIKKLDGLWAFSLDRENCGIDQRWWESALQESRAIAVPGSFNDQFADADIRNYAGNVWYQREVFIPKGWAGQRIVLRFDAVTHYGKVWVNNQEVMEHQGGYTPFEADVTPYVIAGKSVRITVCVNNELNWQTIPPGMVITDENGKKKQSYFHDFFNYAGIHRSVMLYTTPNTWVDDITVVTHVAQDCNHASVDWQVVANGDVSVELRDADQQVVATGQGTSGTLQVVNPHLWQPGEGYLYELCVTAKSQTECDIYPLRVGIRSVAVKGEQFLINHKPFYFTGFGRHEDADLRGKGFDNVLMVHDHALMDWIGANSYRTSHYPYAEEMLDWADEHGIVVIDETAAVGFNLSLGIGFEAGNKPKELYSEEAVNGETQQAHLQAIKELIARD…	https://ftp.ncbi.nlm.nih.gov/genomes/all/GCA/000/155/125/GCA_000155125.1_ASM15512v1
SEQF1199_01900	Escherichia coli 042	Loop_1	Beta-glucuronidase	No	-	603	574	MLRPVETPTREIKKLDGLWAFSLDRENCGIDQRWWESVLQESRAIAVPGSFNDQFADADIRNYVGNVWYQREVFIPKGWAGQRIVLRFDAVTHYGKVWVNNQEVMEHQGGYTPFEADVTPYVIAGKSVRITVCVNNELNWQTIPPGMVITDENGKKKQSYFHDFFNYAGIHRSVMLYTTPNTWVDDITVVTHVAQDCNHASVDWQVVANGDVSVELRDADQQVVATGQGTSGTLQVVNPHLWQPGEGYLYELCVTAKSQTECDIYPLRVGIRSVAVKGEQFLINHKPFYFTGFGRHEDADLRGKGFDNVLMVHDHALMDWIGANSYRTSHYPYAEEMLDWADEHGIVVIDETAAVGFNLSLGIGFEAGNKPKELYSEEAVNGETQQAHLQAIKELIARD…	https://ftp.ncbi.nlm.nih.gov/genomes/all/GCA/000/155/125/GCA_000155125.1_ASM15512v1
SEQF1200_01862	Escherichia coli ED1a O81	Loop_1	Beta-glucuronidase	No	-	603	574	MLRPVETPTREIKKLDGLWAFSLDRENCGIDQRWWESALQESRAIAVPGSFNDQFADADIRNYVGNVWYQREVFIPKGWAGQRIVLRFDAVTHYGKVWVNNQEVMEHQGGYTPFEADVTPYVIAGKSVRITVCVNNELNWQTIPPGMVITDENGKKKQSYFHDFFNYAGIHRSVMLYTTPNTRVDDITVVTHVAQDCNHASVDWQVVANGDVSVELRDADQQVVATGQGTSGTLQVVNPHLWQPGEGYLYELCVTAKSQTECDIYPLRVGIRSVAVKGEQFLINHKPFYFTGFGRHEDADLRGKGFDNVLMVHDHALMDWIGANSYRTSHYPYAEEMLDWADEHGIVVIDETAAVGFNLSLGIGFEAGNKPKELYSEEAVNGETQQAHLQAIKELIARD…	https://ftp.ncbi.nlm.nih.gov/genomes/all/GCA/000/155/125/GCA_000155125.1_ASM15512v1
SEQF1203_01450	Escherichia coli F11	Loop_1	Beta-glucuronidase	No	-	603	574	MLRPVETPTREIKKLDGLWAFSLDRENCGIDQRWWESALQESRAIAVPGSFNDQFADADIRNYVGNVWYQREVFIPKGWAGQRIVLRFDAVTHYGKVWVNNQEVMEHQGGYTPFEADVTPYVIAGKSVRITVCVNNELNWQTIPPGMVITDENGKKKQSYFHDFFNYAGIHRSVMLYTTPDTWVDDITVVTHVAQDCNHASVDWQVVANGDVSVELRDADQQVVATGQGTSGTLQVVNPHLWQPGEGYLYELCVTAKSQTECDIYPLRVGIRSVAVKGEQFLINHKPFYFTGFGRHEDADLRGKGFDNVLMVHDHALMDWIGANAYRTSHYPYAEEMLDWADEHGIVVIDETAAVGFNLSLGIGFEAGNKPKELYSEEAVNGETQQAHLQAIKELIARD…	https://ftp.ncbi.nlm.nih.gov/genomes/all/GCA/000/155/125/GCA_000155125.1_ASM15512v1
SEQF1205_01684	Escherichia coli HS	Loop_1	Beta-glucuronidase	No	-	603	574	MLRPVETPTREIKKLDGLWAFSLDRENCGIDQRWWESALQESRAIAVPGSFNDQFADADIRNYAGNVWYQREVFIPKGWAGQRIVLRFDAVTHYGKVWVNNQEVMEHQGGYTPFEADVTPYVIAGKSVRITVCVNNELNWQTIPPGMVITDENGKKKQSYFHDFFNYAGIHRSVMLYTTPNTWVDDITVVTHVAQDCNHASVDWQVVTNGDVSVELRDADQQVVATGQGTSGTLQVVNPHLWQPGEGYLYELCVTAKSQTEYDIYPLRVGIRSVAVKGEQFLINHKPFYFTGFGRHEDADLRGKGFDNVLMVHDHALMDWIGANSYRTSHYPYAEEMLDWADEHGIVVIDETAAVGFNLSLGIGFEAGNKPKELYSEEAVNGETQQAHLQAIKELIARD…	https://ftp.ncbi.nlm.nih.gov/genomes/all/GCA/000/155/125/GCA_000155125.1_ASM15512v1
SEQF1206_01685	Escherichia coli IAI1 O8	Loop_1	Beta-glucuronidase	No	-	603	574	MLRPVETPTREIKKLDGLWAFSLDRENCGIDQRWWESALQESRAIAVPGSFNDQFADADIRNYAGNVWYQREVFIPKGWAGQRIVLRFDAVTHYGKVWVNNQEVMEHQGGYTPFEADVTPYVIAGKSVRITVCVNNELNWQTIPPGMVITDENGKKKQSYFHDFFNYAGIHRSVMLYTTPNTWVDDITVVTHVAQDCNHASVDWQVVANGDVRVELRDADQQVVATGQGTSGTLQVVNPHLWQPGEGYLYELCVTAKSQTECDIYPLRVGIRSVAVKGEQFLINHKPFYFTGFGRHEDADLRGKGFDNVLMVHDHALMDWIGANSYRTSHYPYAEEMLDWADEHGIVVIDETAAVGFNLSLGIGFEAGNKPKELYSEEAVNGETQQAHLQAIKELIARD…	https://ftp.ncbi.nlm.nih.gov/genomes/all/GCA/000/155/125/GCA_000155125.1_ASM15512v1
SEQF1207_01513	Escherichia coli IAI39 O7:K1	Loop_1	Beta-glucuronidase	No	-	603	574	MLRPVETPTREIKKLDGLWAFSLDRENCGIDQRWWESALQESRAIAVPGSFNDQFADADIRNYVGNVWYQREVFIPKGWAGQRIVLRFDAVTHYGKVWVNNQEVMEHQGGYTPFEADVTPYVIAGKSVRITVCVNNELNWQTIPPGMVITDENGKKKQSYFHDFFNYAGIHRSVMLYTTPNTWVDDITVVTHVAQDCNHASVDWQVVANGDVSVELRDADQQVVATGQGTSGTLQVVNPHLWQPGEGYLYELCVTAKSQTECDIYPLRVGIRSVAVKGEQFLINHKPFYFTGFGRHEDADLRGKGFDNVLMVHDHALMDWIGANSYRTSHYPYAEEMLDWADEHGIVVIDETAAVGFNLSLGIGFEAGNKPKELYSEEAVNGETQQAHLQAIKELIARD…	https://ftp.ncbi.nlm.nih.gov/genomes/all/GCA/000/155/125/GCA_000155125.1_ASM15512v1
SEQF1208_01711	Escherichia coli str. K-12 substr. MG1655	Loop_1	Beta-glucuronidase	No	-	603	574	MLRPVETPTREIKKLDGLWAFSLDRENCGIDQRWWESALQESRAIAVPGSFNDQFADADIRNYAGNVWYQREVFIPKGWAGQRIVLRFDAVTHYGKVWVNNQEVMEHQGGYTPFEADVTPYVIAGKSVRITVCVNNELNWQTIPPGMVITDENGKKKQSYFHDFFNYAGIHRSVMLYTTPNTWVDDITVVTHVAQDCNHASVDWQVVANGDVSVELRDADQQVVATGQGTSGTLQVVNPHLWQPGEGYLYELCVTAKSQTECDIYPLRVGIRSVAVKGEQFLINHKPFYFTGFGRHEDADLRGKGFDNVLMVHDHALMDWIGANSYRTSHYPYAEEMLDWADEHGIVVIDETAAVGFNLSLGIGFEAGNKPKELYSEEAVNGETQQAHLQAIKELIARD…	https://ftp.ncbi.nlm.nih.gov/genomes/all/GCA/000/155/125/GCA_000155125.1_ASM15512v1
SEQF1213_02517	Escherichia coli O157:H7 EDL933	Loop_1	Beta-glucuronidase	No	-	368	574	MVNPHLWQPGEGYLYELYVTAKSRTECDIYPLRVGIRSVAVKGEQFLINHKPFYFTGFGRHEDADLRGKGFDNVLMVHDHALMDWIGANSYRTSHYPYAEEMLDWADEHGIVVIDETAAVGFNLSLGIGFEAGNKPKELYSEEAVNGETQQAHLQAIKELIARDKNHPSVVMWSIANEPDTRPQGAREYFAPLAEATRKLDPTRPITCVNVMFCDAHTDTISDLFDVLCLNRYYGWYVQSGDLETAEKVLEKELLAWQEKLHQPIIITEYGVDTLAGLHSMYTDMWSEEYQCAWLDMYHRVFDRVSAVVGEQVWNFADFATSQGILRVGGNKKGIFTRDRKPKSAAFLLQKRWTGMNFGEKPQQGGKQ	https://ftp.ncbi.nlm.nih.gov/genomes/all/GCA/000/155/125/GCA_000155125.1_ASM15512v1
SEQF1217_01674	Escherichia coli S88 O45:K1	Loop_1	Beta-glucuronidase	No	-	603	574	MLRPVETPTREIKKLDGLWAFSLDRENCGIDQRWWESALQESRAIAVPGSFNDQFADADIRNYVGNVWYQREVFIPKGWAGQRIVLRFDAVTHYGKVWVNNQEVMEHQGGYTPFEADVTPYVIAGKSVRITVCVNNELNWQTIPPGMVITDENGKKKQSYFHDFFNYAGIHRSVMLYTTPNTWVDDITVVTHVAQDCNHASVDWQVGANGDVSVELRDADQQVVATGQGTSGTLQVVNPHLWQPGEGYLYELCVTAKSQTECDIYLLRVGIRSVAVKGEQFLINHKPFYFTGFGRHEDADLRGKGFDNVLMVHDHALMDWIGANSYRTSHYPYAEEMLDWADEHGIVVIDETAAVGFNLSLGIGFEAGNKPKELYSEEAVNGETQQAHLQAIKELIARD…	https://ftp.ncbi.nlm.nih.gov/genomes/all/GCA/000/155/125/GCA_000155125.1_ASM15512v1
SEQF1218_01967	Escherichia coli UMN026 O17:K52:H18	Loop_1	Beta-glucuronidase	No	-	603	574	MLRPVETPTREIKKLDGLWAFSLDRENCGIDQRWWESVLQESRAIAVPGSFNDQFADADIRNYVGNVWYQREVFIPKGWAGQRIVLRFDAVTHYGKVWVNNQEVMEHQGGYTPFEADVTPYVIAGKSVRITVCVNNELNWQTIPPGMVITDENGKKKQSYFHDFFNYAGIHRSVMLYTTPNTWVDDITVVTHVAQDCNHASVDWQVVANGDVSVELRDADQQVVATGQGTSGTLQVVNPHLWQPGEGYLYELCVTAKSQTECDIYPLRVGIRSVAVKGEQFLINHKPFYFTGFGRHEDADLRGKGFDNVLMVHDHALMDWIGANSYRTSHYPYAEEMLDWADEHGIVVIDETAAVGFNLSLGIGFEAGIKPKELYSEEAVNGETQQAHLQAIKELIARD…	https://ftp.ncbi.nlm.nih.gov/genomes/all/GCA/000/155/125/GCA_000155125.1_ASM15512v1
SEQF1219_01746	Escherichia coli UTI89	Loop_1	Beta-glucuronidase	No	-	603	574	MLRPVETPTREIKKLDGLWAFSLDRENCGIDQRWWESALQESRAIAVPGSFNDQFADADIRNYVGNVWYQREVFIPKGWAGQRIVLRFDAVTHYGKVWVNNQEVMEHQGGYTPFEADVTPYVIAGKSVRITVCVNNELNWQTIPPGMVITDENGKKKQSYFHDFFNYAGIHRSVMLYTTPNTWVDDITVVTHVAQDCNHASVDWQVGANGDVSVELRDADQQVVATGQGTSGTLQVVNPHLWQPGEGYLYELCVTAKSQTECDIYLLRVGIRSVAVKGEQFLINHKPFYFTGFGRHEDADLRGKGFDNVLMVHDHALMDWIGANSYRTSHYPYAEEMLDWADEHGIVVIDETAAVGFNLSLGIGFEAGNKPKELYSEEAVNGETQQAHLQAIKELIARD…	https://ftp.ncbi.nlm.nih.gov/genomes/all/GCA/000/155/125/GCA_000155125.1_ASM15512v1
SEQF1220_01714	Escherichia coli K12 W3110	Loop_1	Beta-glucuronidase	No	-	603	574	MLRPVETPTREIKKLDGLWAFSLDRENCGIDQRWWESALQESRAIAVPGSFNDQFADADIRNYAGNVWYQREVFIPKGWAGQRIVLRFDAVTHYGKVWVNNQEVMEHQGGYTPFEADVTPYVIAGKSVRITVCVNNELNWQTIPPGMVITDENGKKKQSYFHDFFNYAGIHRSVMLYTTPNTWVDDITVVTHVAQDCNHASVDWQVVANGDVSVELRDADQQVVATGQGTSGTLQVVNPHLWQPGEGYLYELCVTAKSQTECDIYPLRVGIRSVAVKGEQFLINHKPFYFTGFGRHEDADLRGKGFDNVLMVHDHALMDWIGANSYRTSHYPYAEEMLDWADEHGIVVIDETAAVGFNLSLGIGFEAGNKPKELYSEEAVNGETQQAHLQAIKELIARD…	https://ftp.ncbi.nlm.nih.gov/genomes/all/GCA/000/155/125/GCA_000155125.1_ASM15512v1
SEQF1247_02281	Escherichia coli O157:H7 str. TW14359	Loop_1	Beta-glucuronidase	No	-	368	574	MVNPHLWQPGEGYLYELYVTAKSRTECDIYPLRVGIRSVAVKGEQFLINHKPFYFTGFGRHEDADLRGKGFDNVLMVHDHALMDWIGANSYRTSHYPYAEEMLDWADEHGIVVIDETAAVGFNLSLGIGFEAGNKPKELYSEEAVNGETQQAHLQAIKELIARDKNHPSVVMWSIANEPDTRPQGAREYFAPLAEATRKLDPTRPITCVNVMFCDAHTDTISDLFDVLCLNRYYGWYVQSGDLETAEKVLEKELLAWQEKLHQPIIITEYGVDTLAGLHSMYTDMWSEEYQCAWLDMYHRVFDRVSAVVGEQVWNFADFATSQGILRVGGNKKGIFTRDRKPKSAAFLLQKRWTGMNFGEKPQQGGKQ	https://ftp.ncbi.nlm.nih.gov/genomes/all/GCA/000/155/125/GCA_000155125.1_ASM15512v1
SEQF1376_01797	Escherichia coli SE11	Loop_1	Beta-glucuronidase	No	-	603	574	MLRPVETPTREIKKLDGLWAFSLDRENCGIDQRWWESALQESRAIAVPGSFNDQFADADIRNYAGNVWYQREVFIPKGWAGQRIVLRFDAVTHYGKVWVNNQEVMEHQGGYTPFEADVTPYVIAGKSVRITVCVNNELNWQTIPPGMVITDENGKKKQSYFHDFFNYAGIHRSVMLYTTPNTWVDDITVVTHVAQDCNHASVDWQVVANGDVSVELRDADQQVVATGQGTSGTLQVVNPHLWQPGEGYLYELCVTAKSQTECDIYPLRVGIRSVAVKGEQFLINHKPFYFTGFGRHEDADLRGKGFDNVLMVHDHALMDWIGANSYRTSHYPYAEEMLDWADEHGIVVIDETAAVGFNLSLGIGFEAGNKPKELYSEEAVNGETQQAHLQAIKELIARD…	https://ftp.ncbi.nlm.nih.gov/genomes/all/GCA/000/155/125/GCA_000155125.1_ASM15512v1
SEQF1408_02407	Escherichia coli 0157:H7 str. Sakai	Loop_1	Beta-glucuronidase	No	-	368	574	MVNPHLWQPGEGYLYELYVTAKSRTECDIYPLRVGIRSVAVKGEQFLINHKPFYFTGFGRHEDADLRGKGFDNVLMVHDHALMDWIGANSYRTSHYPYAEEMLDWADEHGIVVIDETAAVGFNLSLGIGFEAGNKPKELYSEEAVNGETQQAHLQAIKELIARDKNHPSVVMWSIANEPDTRPQGAREYFAPLAEATRKLDPTRPITCVNVMFCDAHTDTISDLFDVLCLNRYYGWYVQSGDLETAEKVLEKELLAWQEKLHQPIIITEYGVDTLAGLHSMYTDMWSEEYQCAWLDMYHRVFDRVSAVVGEQVWNFADFATSQGILRVGGNKKGIFTRDRKPKSAAFLLQKRWTGMNFGEKPQQGGKQ	https://ftp.ncbi.nlm.nih.gov/genomes/all/GCA/000/155/125/GCA_000155125.1_ASM15512v1
SEQF1429_02205	Escherichia coli C str. ATCC 8739	Loop_1	Beta-glucuronidase	No	-	603	574	MLRPVETPTREIKKLDGLWAFSLDRENCGIDQRWWESALQESRAIAVPGSFNDQFADADIRNYAGNVWYQREVFIPKGWAGQRIVLRFDAVTHYGKVWVNNQEVMEHQGGYTPFEADVTPYVIAGKSVRITVCVNNELNWQTIPPGMVITDENGKKKQSYFHDFFNYAGIHRSVMLYTTPNTWVDDITVVTHVAQDCNHASVDWQVVTNGDVSVELRDADQQVVATGQGTSGTLQVVNPHLWQPGEGYLYELCVTAKSQTECDIYPLRVGIRSVAVKGEQFLINHKPFYFTGFGRHEDADLRGKGFDNVLMVHDHALMDWIGANSYRTSHYPYAEEMLDWADEHGIVVIDETAAVGFNLSLGIGFEAGNKPKELYSEEAVNGETQQAHLQAIKELIARD…	https://ftp.ncbi.nlm.nih.gov/genomes/all/GCA/000/155/125/GCA_000155125.1_ASM15512v1
SEQF1430_01735	Escherichia coli APEC O1	Loop_1	Beta-glucuronidase	No	-	603	574	MLRPVETPTREIKKLDGLWAFSLDRENCGIDQRWWESALQESRAIAVPGSFNDQFADADIRNYVGNVWYQREVFIPKGWAGQRIVLRFDAVTHYGKVWVNNQEVMEHQGGYTPFEADVTPYVIAGKSVRITVCVNNELNWQTIPPGMVITDENGKKKQSYFHDFFNYAGIHRSVMLYTTPNTWVDDITVVTHVAQDCNHASVDWQVGANGDVSVELRDADQQVVATGQGTSGTLQVVNPHLWQPGEGYLYELCVTAKSQTECDIYLLRVGIRSVAVKGEQFLINHKPFYFTGFGRHEDADLRGKGFDNVLMVHDHALMDWIGANSYRTSHYPYAEEMLDWADEHGIVVIDETAAVGFNLSLGIGFEAGNKPKELYSEEAVNGETQQAHLQAIKELIARD…	https://ftp.ncbi.nlm.nih.gov/genomes/all/GCA/000/155/125/GCA_000155125.1_ASM15512v1
SEQF1433_01577	Escherichia coli 536	Loop_1	Beta-glucuronidase	No	-	603	574	MLRPVETPTREIKKLDGLWAFSLDRENCGIDQRWWESALQESRAIAVPGSFNDQFADADIRNYVGNVWYQREVFIPKGWAGQRIVLRFDAVTHYGKVWVNNQEVMEHQGGYTPFEADVTPYVIAGKSVRITVCVNNELNWQTIPPGMVITDENGKKKQSYFHDFFNYAGIHRSVMLYTTPDTWVDDITVVTHVAQDCNHASVDWQVVANGDVSVELRDADQQVVATGQGTSGTLQVVNPHLWQPGEGYLYELCVTAKSQTECDIYPLRVGIRSVAVKGEQFLINHKPFYFTGFGRHEDADLRGKGFDNVLMVHDHALMDWIGANAYRTSHYPYAEEMLDWADEHGIVVIDETAAVGFNLSLGIGFEAGNKPKELYSEEAVNGETQQAHLQAIKELIARD…	https://ftp.ncbi.nlm.nih.gov/genomes/all/GCA/000/155/125/GCA_000155125.1_ASM15512v1
SEQF1503_01686	Escherichia coli BL21DE3	Loop_1	Beta-glucuronidase	No	-	603	574	MLRPVETPTREIKKLDGLWAFSLDRENCGIDQRWWESALQESRAIAVPGSFNDQFADADIRNYVGNVWYQREVFIPKGWAGQRIVLRFDAVTHYGKVWVNNQEVMEHQGGYTPFEADVTPYVIAGKSVRITVCVNNELNWQTIPPGMVITDENGKKKQSYFHDFFNYAGIHRSVMLYTTPNTWVDDITVVTHVAQACNHASVDWQVVANGDVSVELRDADQQVVATGQGTSGTLQVVNPHLWQSGEGYLYELCVTAKSQTECDIYPLRVGIRSVAVKGEQFLINHKPFYFTGFGRHEDADLRGKGFDNVLMVHDHALMDWIGANSYRTSHYPYAEEMLDWADEHGIVVIDETAAVGFNLSLGIGFEAGNKPKELYSEEAVNGETQQAHLQAIKELIARD…	https://ftp.ncbi.nlm.nih.gov/genomes/all/GCA/000/155/125/GCA_000155125.1_ASM15512v1
SEQF1504_01802	Escherichia coli str. K-12 substr. DH10B	Loop_1	Beta-glucuronidase	No	-	603	574	MLRPVETPTREIKKLDGLWAFSLDRENCGIDQRWWESALQESRAIAVPGSFNDQFADADIRNYAGNVWYQREVFIPKGWAGQRIVLRFDAVTHYGKVWVNNQEVMEHQGGYTPFEADVTPYVIAGKSVRITVCVNNELNWQTIPPGMVITDENGKKKQSYFHDFFNYAGIHRSVMLYTTPNTWVDDITVVTHVAQDCNHASVDWQVVANGDVSVELRDADQQVVATGQGTSGTLQVVNPHLWQPGEGYLYELCVTAKSQTECDIYPLRVGIRSVAVKGEQFLINHKPFYFTGFGRHEDADLRGKGFDNVLMVHDHALMDWIGANSYRTSHYPYAEEMLDWADEHGIVVIDETAAVGFNLSLGIGFEAGNKPKELYSEEAVNGETQQAHLQAIKELIARD…	https://ftp.ncbi.nlm.nih.gov/genomes/all/GCA/000/155/125/GCA_000155125.1_ASM15512v1
SEQF1507_02082	Escherichia coli O157:H7 str. EC4042	Loop_1	Beta-glucuronidase	No	-	368	574	MVNPHLWQPGEGYLYELYVTAKSRTECDIYPLRVGIRSVAVKGEQFLINHKPFYFTGFGRHEDADLRGKGFDNVLMVHDHALMDWIGANSYRTSHYPYAEEMLDWADEHGIVVIDETAAVGFNLSLGIGFEAGNKPKELYSEEAVNGETQQAHLQAIKELIARDKNHPSVVMWSIANEPDTRPQGAREYFAPLAEATRKLDPTRPITCVNVMFCDAHTDTISDLFDVLCLNRYYGWYVQSGDLETAEKVLEKELLAWQEKLHQPIIITEYGVDTLAGLHSMYTDMWSEEYQCAWLDMYHRVFDRVSAVVGEQVWNFADFATSQGILRVGGNKKGIFTRDRKPKSAAFLLQKRWTGMNFGEKPQQGGKQ	https://ftp.ncbi.nlm.nih.gov/genomes/all/GCA/000/155/125/GCA_000155125.1_ASM15512v1
SEQF1508_00423	Escherichia coli O157:H7 str. EC4045	Loop_1	Beta-glucuronidase	No	-	368	574	MVNPHLWQPGEGYLYELYVTAKSRTECDIYPLRVGIRSVAVKGEQFLINHKPFYFTGFGRHEDADLRGKGFDNVLMVHDHALMDWIGANSYRTSHYPYAEEMLDWADEHGIVVIDETAAVGFNLSLGIGFEAGNKPKELYSEEAVNGETQQAHLQAIKELIARDKNHPSVVMWSIANEPDTRPQGAREYFAPLAEATRKLDPTRPITCVNVMFCDAHTDTISDLFDVLCLNRYYGWYVQSGDLETAEKVLEKELLAWQEKLHQPIIITEYGVDTLAGLHSMYTDMWSEEYQCAWLDMYHRVFDRVSAVVGEQVWNFADFATSQGILRVGGNKKGIFTRDRKPKSAAFLLQKRWTGMNFGEKPQQGGKQ	https://ftp.ncbi.nlm.nih.gov/genomes/all/GCA/000/155/125/GCA_000155125.1_ASM15512v1
SEQF1509_01092	Escherichia coli O157:H7 str. EC4076	Loop_1	Beta-glucuronidase	No	-	368	574	MVNPHLWQPGEGYLYELYVTAKSRTECDIYPLRVGIRSVAVKGEQFLINHKPFYFTGFGRHEDADLRGKGFDNVLMVHDHALMDWIGANSYRTSHYPYAEEMLDWADEHGIVVIDETAAVGFNLSLGIGFEAGNKPKELYSEEAVNGETQQAHLQAIKELIARDKNHPSVVMWSIANEPDTRPQGAREYFAPLAEATRKLDPTRPITCVNVMFCDAHTDTISDLFDVLCLNRYYGWYVQSGDLETAEKVLEKELLAWQEKLHQPIIITEYGVDTLAGLHSMYTDMWSEEYQCAWLDMYHRVFDRVSAVVGEQVWNFADFATSQGILRVGGNKKGIFTRDRKPKSAAFLLQKRWTGMNFGEKPQQGGKQ	https://ftp.ncbi.nlm.nih.gov/genomes/all/GCA/000/155/125/GCA_000155125.1_ASM15512v1
SEQF1510_02326	Escherichia coli O157:H7 str. EC4113	Loop_1	Beta-glucuronidase	No	-	368	574	MVNPHLWQPGEGYLYELYVTAKSRTECDIYPLRVGIRSVAVKGEQFLINHKPFYFTGFGRHEDADLRGKGFDNVLMVHDHALMDWIGANSYRTSHYPYAEEMLDWADEHGIVVIDETAAVGFNLSLGIGFEAGNKPKELYSEEAVNGETQQAHLQAIKELIARDKNHPSVVMWSIANEPDTRPQGAREYFAPLAEATRKLDPTRPITCVNVMFCDAHTDTISDLFDVLCLNRYYGWYVQSGDLETAEKVLEKELLAWQEKLHQPIIITEYGVDTLAGLHSMYTDMWSEEYQCAWLDMYHRVFDRVSAVVGEQVWNFADFATSQGILRVGGNKKGIFTRDRKPKSAAFLLQKRWTGMNFGEKPQQGGKQ	https://ftp.ncbi.nlm.nih.gov/genomes/all/GCA/000/155/125/GCA_000155125.1_ASM15512v1
SEQF1511_02280	Escherichia coli O157:H7 str. EC4115	Loop_1	Beta-glucuronidase	No	-	368	574	MVNPHLWQPGEGYLYELYVTAKSRTECDIYPLRVGIRSVAVKGEQFLINHKPFYFTGFGRHEDADLRGKGFDNVLMVHDHALMDWIGANSYRTSHYPYAEEMLDWADEHGIVVIDETAAVGFNLSLGIGFEAGNKPKELYSEEAVNGETQQAHLQAIKELIARDKNHPSVVMWSIANEPDTRPQGAREYFAPLAEATRKLDPTRPITCVNVMFCDAHTDTISDLFDVLCLNRYYGWYVQSGDLETAEKVLEKELLAWQEKLHQPIIITEYGVDTLAGLHSMYTDMWSEEYQCAWLDMYHRVFDRVSAVVGEQVWNFADFATSQGILRVGGNKKGIFTRDRKPKSAAFLLQKRWTGMNFGEKPQQGGKQ	https://ftp.ncbi.nlm.nih.gov/genomes/all/GCA/000/155/125/GCA_000155125.1_ASM15512v1
SEQF1512_02369	Escherichia coli O157:H7 str. EC4196	Loop_1	Beta-glucuronidase	No	-	368	574	MVNPHLWQPGEGYLYELYVTAKSRTECDIYPLRVGIRSVAVKGEQFLINHKPFYFTGFGRHEDADLRGKGFDNVLMVHDHALMDWIGANSYRTSHYPYAEEMLDWADEHGIVVIDETAAVGFNLSLGIGFEAGNKPKELYSEEAVNGETQQAHLQAIKELIARDKNHPSVVMWSIANEPDTRPQGAREYFAPLAEATRKLDPTRPITCVNVMFCDAHTDTISDLFDVLCLNRYYGWYVQSGDLETAEKVLEKELLAWQEKLHQPIIITEYGVDTLAGLHSMYTDMWSEEYQCAWLDMYHRVFDRVSAVVGEQVWNFADFATSQGILRVGGNKKGIFTRDRKPKSAAFLLQKRWTGMNFGEKPQQGGKQ	https://ftp.ncbi.nlm.nih.gov/genomes/all/GCA/000/155/125/GCA_000155125.1_ASM15512v1
SEQF1513_01081	Escherichia coli O157:H7 str. EC4206	Loop_1	Beta-glucuronidase	No	-	368	574	MVNPHLWQPGEGYLYELYVTAKSRTECDIYPLRVGIRSVAVKGEQFLINHKPFYFTGFGRHEDADLRGKGFDNVLMVHDHALMDWIGANSYRTSHYPYAEEMLDWADEHGIVVIDETAAVGFNLSLGIGFEAGNKPKELYSEEAVNGETQQAHLQAIKELIARDKNHPSVVMWSIANEPDTRPQGAREYFAPLAEATRKLDPTRPITCVNVMFCDAHTDTISDLFDVLCLNRYYGWYVQSGDLETAEKVLEKELLAWQEKLHQPIIITEYGVDTLAGLHSMYTDMWSEEYQCAWLDMYHRVFDRVSAVVGEQVWNFADFATSQGILRVGGNKKGIFTRDRKPKSAAFLLQKRWTGMNFGEKPQQGGKQ	https://ftp.ncbi.nlm.nih.gov/genomes/all/GCA/000/155/125/GCA_000155125.1_ASM15512v1
SEQF1514_01775	Escherichia coli O157:H7 str. EC4401	Loop_1	Beta-glucuronidase	No	-	368	574	MVNPHLWQPGEGYLYELYVTAKSRTECDIYPLRVGIRSVAVKGEQFLINHKPFYFTGFGRHEDADLRGKGFDNVLMVHDHALMDWIGANSYRTSHYPYAEEMLDWADEHGIVVIDETAAVGFNLSLGIGFEAGNKPKELYSEEAVNGETQQAHLQAIKELIARDKNHPSVVMWSIANEPDTRPQGAREYFAPLAEATRKLDPTRPITCVNVMFCDAHTDTISDLFDVLCLNRYYGWYVQSGDLETAEKVLEKELLAWQEKLHQPIIITEYGVDTLAGLHSMYTDMWSEEYQCAWLDMYHRVFDRVSAVVGEQVWNFADFATSQGILRVGGNKKGIFTRDRKPKSAAFLLQKRWTGMNFGEKPQQGGKQ	https://ftp.ncbi.nlm.nih.gov/genomes/all/GCA/000/155/125/GCA_000155125.1_ASM15512v1
SEQF1515_00917	Escherichia coli O157:H7 str. EC4486	Loop_1	Beta-glucuronidase	No	-	368	574	MVNPHLWQPGEGYLYELYVTAKSRTECDIYPLRVGIRSVAVKGEQFLINHKPFYFTGFGRHEDADLRGKGFDNVLMVHDHALMDWIGANSYRTSHYPYAEEMLDWADEHGIVVIDETAAVGFNLSLGIGFEAGNKPKELYSEEAVNGETQQAHLQAIKELIARDKNHPSVVMWSIANEPDTRPQGAREYFAPLAEATRKLDPTRPITCVNVMFCDAHTDTISDLFDVLCLNRYYGWYVQSGDLETAEKVLEKELLAWQEKLHQPIIITEYGVDTLAGLHSMYTDMWSEEYQCAWLDMYHRVFDRVSAVVGEQVWNFADFATSQGILRVGGNKKGIFTRDRKPKSAAFLLQKRWTGMNFGEKPQQGGKQ	https://ftp.ncbi.nlm.nih.gov/genomes/all/GCA/000/155/125/GCA_000155125.1_ASM15512v1
SEQF1516_01787	Escherichia coli O157:H7 str. EC4501	Loop_1	Beta-glucuronidase	No	-	368	574	MVNPHLWQPGEGYLYELYVTAKSRTECDIYPLRVGIRSVAVKGEQFLINHKPFYFTGFGRHEDADLRGKGFDNVLMVHDHALMDWIGANSYRTSHYPYAEEMLDWADEHGIVVIDETAAVGFNLSLGIGFEAGNKPKELYSEEAVNGETQQAHLQAIKELIARDKNHPSVVMWSIANEPDTRPQGAREYFAPLAEATRKLDPTRPITCVNVMFCDAHTDTISDLFDVLCLNRYYGWYVQSGDLETAEKVLEKELLAWQEKLHQPIIITEYGVDTLAGLHSMYTDMWSEEYQCAWLDMYHRVFDRVSAVVGEQVWNFADFATSQGILRVGGNKKGIFTRDRKPKSAAFLLQKRWTGMNFGEKPQQGGKQ	https://ftp.ncbi.nlm.nih.gov/genomes/all/GCA/000/155/125/GCA_000155125.1_ASM15512v1
SEQF1517_02241	Escherichia coli O157:H7 str. EC508	Loop_1	Beta-glucuronidase	No	-	368	574	MVNPHLWQPGEGYLYELYVTAKSRTECDIYPLRVGIRSVAVKGEQFLINHKPFYFTGFGRHEDADLRGKGFDNVLMVHDHALMDWIGANSYRTSHYPYAEEMLDWADEHGIVVIDETAAVGFNLSLGIGFEAGNKPKELYSEEAVNGETQQAHLQAIKELIARDKNHPSVVMWSIANEPDTRPQGAREYFAPLAEATRKLDPTRPITCVNVMFCDAHTDTISDLFDVLCLNRYYGWYVQSGDLETAEKVLEKELLAWQEKLHQPIIITEYGVDTLAGLHSMYTDMWSEEYQCAWLDMYHRVFDRVSAVVGEQVWNFADFATSQGILRVGGNKKGIFTRDRKPKSAAFLLQKRWTGMNFGEKPQQGGKQ	https://ftp.ncbi.nlm.nih.gov/genomes/all/GCA/000/155/125/GCA_000155125.1_ASM15512v1
SEQF1518_01298	Escherichia coli O157:H7 str. EC869	Loop_1	Beta-glucuronidase	No	-	368	574	MVNPHLWQPGEGYLYELYVTAKSRTECDIYPLRVGIRSVAVKGEQFLINHKPFYFTGFGRHEDADLRGKGFDNVLMVHDHALMDWIGANSYRTSHYPYAEEMLDWADEHGIVVIDETAAVGFNLSLGIGFEAGNKPKELYSEEAVNGETQQAHLQAIKELIARDKNHPSVVMWSIANEPDTRPQGAREYFAPLAEATRKLDPTRPITCVNVMFCDAHTDTISDLFDVLCLNRYYGWYVQSGDLETAEKVLEKELLAWQEKLHQPIIITEYGVDTLAGLHSMYTDMWSEEYQCAWLDMYHRVFDRVSAVVGEQVWNFADFATSQGILRVGGNKKGIFTRDRKPKSAAFLLQKRWTGMNFGEKPQQGGKQ	https://ftp.ncbi.nlm.nih.gov/genomes/all/GCA/000/155/125/GCA_000155125.1_ASM15512v1
SEQF1519_01583	Escherichia coli SECEC SMS-3-5	Loop_1	Beta-glucuronidase	No	-	603	574	MLRPVETPTREIKKLDGLWAFSLDRENCGIDQRWWESALQESRAIAVPGSFNDQFADADIRNYVGNVWYQREVFIPKGWAGQRIVLRFDAVTHYGKVWVNNQEVMEHQGGYTPFEADVTPYVIAGKSVRITVCVNNELNWQTIPPGMVITDENGKKKQSYFHDFFNYAGIHRSVMLYITPNTWVDDITVVTHVAQDCNHASVDWQVVANGDVSVELRDADQQVVATGQGTSGTLQVVNPHLWQPGEGYLYELCVTAKSQTECDIYPLRVGIRSVAVKGEQFLINHKPFYFTGFGRHEDADLRGKGFDNVLMVHDHALMDWIGANSYRTSHYPYAEEMLDWADEHGIVVIDETAAVGFNLSLGIGFEAGNKPKELYSEDAVNGETQQAHLQAIEELIARD…	https://ftp.ncbi.nlm.nih.gov/genomes/all/GCA/000/155/125/GCA_000155125.1_ASM15512v1
SEQF1572_02148	Escherichia coli BL21DE3	Loop_1	Beta-glucuronidase	No	-	603	574	MLRPVETPTREIKKLDGLWAFSLDRENCGIDQRWWESALQESRAIAVPGSFNDQFADADIRNYVGNVWYQREVFIPKGWAGQRIVLRFDAVTHYGKVWVNNQEVMEHQGGYTPFEADVTPYVIAGKSVRITVCVNNELNWQTIPPGMVITDENGKKKQSYFHDFFNYAGIHRSVMLYTTPNTWVDDITVVTHVAQACNHASVDWQVVANGDVSVELRDADQQVVATGQGTSGTLQVVNPHLWQSGEGYLYELCVTAKSQTECDIYPLRVGIRSVAVKGEQFLINHKPFYFTGFGRHEDADLRGKGFDNVLMVHDHALMDWIGANSYRTSHYPYAEEMLDWADEHGIVVIDETAAVGFNLSLGIGFEAGNKPKELYSEEAVNGETQQAHLQAIKELIARD…	https://ftp.ncbi.nlm.nih.gov/genomes/all/GCA/000/155/125/GCA_000155125.1_ASM15512v1
SEQF1624_01799	Escherichia coli O127:H6 str. E2348/69	Loop_1	Beta-glucuronidase	No	-	603	574	MLRPVETPTREIKKLDGLWAFSLDRENCGIDQRWWESALQESRAIAVPGSFNDQFADADIRNYVGNVWYQREVFIPKGWAGQRIVLRFDAVTHYGKVWVNNQEVMEHQGGYTPFEADVTPYVIAGKSVRITVCVNNELNWQTIPPGMVITDENGKKKQSYFHDFFNYAGIHRSVMLYTTPNTWVDDITVVTHVAQDCNHASVDWQVVANGDVSVELRDADQQVVATGQGTSGTLQVVNPHLWQPGEGYLYELCVTAKSQTECDIYLLRVGIRSVAVKGEQFLINHKPFYFTGFGRHEDADLRGKGFDNVLMVHDHALMDWIGANSYRTSHYPYAEEMLDWADEHGIVVIDETAAVGFNLSLGIGFEAGNKPKELYSEEAVNGETQQAHLQAIKELIARD…	https://ftp.ncbi.nlm.nih.gov/genomes/all/GCA/000/155/125/GCA_000155125.1_ASM15512v1
SEQF1639_01697	Escherichia coli LF82	Loop_1	Beta-glucuronidase	No	-	603	574	MLRPVETPTREIKKLDGLWAFSLDRENCGIDQRWWESALQESRAIAVPGSFNDQFADADIRNYVGNVWYQREVFIPKGWAGQRIVLRFDAVTHYGKVWVNNQEVMEHQGGYTPFEADVTPYVIAGKSVRITVCVNNELNWQTIPPGMVITDENGKKKQSYFHDFFNYAGIHRSVMLYTTPDTWVDDITVVTHVAQDCNHASVDWQVVANGDVSVELRDADQQVVATGQGTSGTLQVVNPHLWQPGEGYLYELCVTAKSQTECDIYPLRVGIRSVAVKGEQFLINHKPFYFTGFGRHEDADLRGKGFDNVLMVHDHALMDWIGANSYRTSHYPYAEEMLDWADEHGIVVIDETAAVGFNLSLGIGFEAGNKPKELYSEEAVNGETQQAHLQAIKELIARD…	https://ftp.ncbi.nlm.nih.gov/genomes/all/GCA/000/155/125/GCA_000155125.1_ASM15512v1
SEQF1710_02186	Escherichia coli O111:H- str. 11128	Loop_1	Beta-glucuronidase	No	-	603	574	MLRPVETPTREIKKLDGLWAFSLDRENCGIDQRWWESALQESRAIAVPGSFNDQFADADIRNYAGNVWYQREVFIPKGWAGQRIVLRFDAVTHYGKVWVNNQEVMEHQGGYTPFEADVTPYVIAGKSVRITVCVNNELNWQTIPPGMVITDENGKKKQSYFHDFFNYAGIHRSVMLYTTPNTWVDDITVVTHVAQDCNHASVDWQVVANGDVSVELRDAEQQVVATGQGTSGTLQVVNPHLWQPGEGYLYELCVTAKSQTECDIYPLRVGIRSVAVKGEQFLINHKPFYFTGFGRHEDADLRGKGFDNVLMVHDHALMDWIGANSYRTSHYPYAEEMLDWADEHGIVVIDETAAVGFNLSLGIGFEAGNKPKELYSEEAVNGETQQAHLQAIKELIARD…	https://ftp.ncbi.nlm.nih.gov/genomes/all/GCA/000/155/125/GCA_000155125.1_ASM15512v1
SEQF1711_02431	Escherichia coli O26:H11 str. 11368	Loop_1	Beta-glucuronidase	No	-	603	574	MLRPVETPTREIKKLDGLWAFSLDRENCGIDQRWWESALQESRAIAVPGSFNDQFADADIRNYAGNVWYQREVFIPKGWAGQRIVLRFDAVTHYGKVWVNNQEVMEHQGGYTPFEADVTPYVIAGKSVRITVCVNNELNWQTIPPGMVITDENGKKKQSYFHDFFNYAGIHRSVMLYTTPNTWVDDITVVTHVAQDCNHASVDWQVVANGDVSVELRDAEQQVVATGQGTSGTLQVVNPHLWQPGEGYLYELCVTAKSQTECDIYPLRVGIRSVAVKGEQFLINHKPFYFTGFGRHEDADLRGKGFDNVLMVHDHALMDWIGANSYRTSHYPYAEEMLDWADEHGIVVIDETAAVGFNLSLGIGFEAGNKPKELYSEEAVNGETQQAHLQAIKELIARD…	https://ftp.ncbi.nlm.nih.gov/genomes/all/GCA/000/155/125/GCA_000155125.1_ASM15512v1
SEQF1712_01845	Escherichia coli O103:H2 str. 12009	Loop_1	Beta-glucuronidase	No	-	603	574	MLRPVETPTREIKKLDGLWAFSLDRENCGIDQRWWESALQESRAIAVPGSFNDQFADADIRNYVGNVWYQREVFIPKGWAGQRIVLRFDAVTHYGKVWVNNQEVMEHQGGYTPFEADVTPYVIAGKSVRITVCVNNELNWQTIPPGMVITDENGKKKQSYFHDFFNYAGIHRSVMVYTTPNTWVDDITVVTHVAQDCNHASVDWQVVANGDVSVELRDADQQVVATGQGTSGTLQVVNPHLWQPGEGYLYELCVTAKSQTECDIYPLRVGIRSVAVKGEQFLINHKPFYFTGFGRHEDADLRGKGFDNVLMVHDHALMDWIGANSYRTSHYPYAEEMLDWADEHGIVVIDETAAVGFNLSLGIGFEAGNKPKELYSEEAVNGETQQAHLQAIKELIARD…	https://ftp.ncbi.nlm.nih.gov/genomes/all/GCA/000/155/125/GCA_000155125.1_ASM15512v1
SEQF1713_01601	Escherichia coli BW2952	Loop_1	Beta-glucuronidase	No	-	603	574	MLRPVETPTREIKKLDGLWAFSLDRENCGIDQRWWESALQESRAIAVPGSFNDQFADADIRNYAGNVWYQREVFIPKGWAGQRIVLRFDAVTHYGKVWVNNQEVMEHQGGYTPFEADVTPYVIAGKSVRITVCVNNELNWQTIPPGMVITDENGKKKQSYFHDFFNYAGIHRSVMLYTTPNTWVDDITVVTHVAQDCNHASVDWQVVANGDVSVELRDADQQVVATGQGTSGTLQVVNPHLWQPGEGYLYELCVTAKSQTECDIYPLRVGIRSVAVKGEQFLINHKPFYFTGFGRHEDADLRGKGFDNVLMVHDHALMDWIGANSYRTSHYPYAEEMLDWADEHGIVVIDETAAVGFNLSLGIGFEAGNKPKELYSEEAVNGETQQAHLQAIKELIARD…	https://ftp.ncbi.nlm.nih.gov/genomes/all/GCA/000/155/125/GCA_000155125.1_ASM15512v1
SEQF1754_04364	Escherichia coli 83972	Loop_1	Beta-glucuronidase	No	-	603	574	MLRPVETPTREIKKLDGLWAFSLDRENCGIDQRWWESALQESRAIAVPGSFNDQFADADIRNYVGNVWYQREVFIPKGWAGQRIVLRFDAVTHYGKVWVNNQEVMEHQGGYTPFEADVTPYVIAGKSVRITVCVNNELNWQTIPPGMVITDENGKKKQSYFHDFFNYAGIHRSVMLYTTPNTWVDDITVVTHVAQDCNHASVDWQVGANGDVSVELRDADQQVVATGQGTSGTLQVVNPHLWQPGEGYLYELCVTAKSQTECDIYLLRVGIRSVAVKGEQFLINHKPFYFTGFGRHEDADLRGKGFDNVLMVHDHALMDWIGANSYRTSHYPYAEEMLDWADEHGIVVIDETAAVGFNLSLGIGFEAGNKPKELYSEEAVNGETQQAHLQAIKELIARD…	https://ftp.ncbi.nlm.nih.gov/genomes/all/GCA/000/155/125/GCA_000155125.1_ASM15512v1
SEQF1385_02052	Bifidobacterium dentium Bd1	Mini-Loop_2	Beta-glucuronidase	No	-	668	588	MLYPQSNDSRIVFPLDGVWDFRTAGEDSYPAEWADAPLPEPLPMAVPGSYNDQNDELNLRAHYGWVVYQRSFAVPSRLVAGQRMILRFDAATHAADVYLNGQLLGSHFGGFLPFEFDVTSALHAGENLLTVAVDNRIGSSTLPVGNDAGTAFMGSDNANVPAVAEAKKHARRQNLPNFDFFNFAGLNRHVELYTTPADAYIADIAITTERLDHIAGDACTAANALIAYDVTFGGDFPSNPTDPNTPIQPSDPAINHADSSESAESDIQRATTYGRQVRISILDGEGTVVAGVTADIERSGDGTAKASGEIAIRDAKLWNPGAAYLYTAVAELLPEGGAESSSRIIDAYRQTFGIRTVEVSGTTFLINGKPFYFKGFGKHEDSYFHGRGTDDVLNVKDVS…	https://ftp.ncbi.nlm.nih.gov/genomes/all/GCA/000/024/445/GCA_000024445.1_ASM2444v1
SEQF1497_00860	Bifidobacterium dentium ATCC 27678	Mini-Loop_2	Beta-glucuronidase	No	-	668	588	MLYPQSNDSRIVFPLDGVWDFRTAGEDSYPAEWADAPLPEPLPMAVPGSYNDQNDELNLRAHYGWVVYQRSFAVPSRLVAGQRMILRFDAATHAADVYLNGQLLGSHFGGFLPFEFDVTSALHAGENLLTVAVDNRIGSSTLPVGNDAGTAFMGSDNANVPAVAEAKKHARRQNLPNFDFFNFAGLNRHVELYTTPADAYIADIAITTERLDHIAGDACTAANALIAYDVTFGGDFPSNPTDPNTPIQPSDPAINHADSSESAESDIQRATTYGRQVRISILDGEGTVVAGVTADIERSGDGTAKASGEIAIRDAKLWNPGAAYLYTAVAELLPEGGAESSSRIIDAYRQTFGIRTVEVSGTTFLINGKPFYFKGFGKHEDSYFHGRGTDDVLNVKDVS…	https://ftp.ncbi.nlm.nih.gov/genomes/all/GCA/000/024/445/GCA_000024445.1_ASM2444v1
SEQF1911_01984	Bifidobacterium dentium JCVIHMP022	Mini-Loop_2	Beta-glucuronidase	No	-	668	588	MLYPQSNDSRIVFPLDGVWDFRTAGEDSYPAEWADAPLPEPLPMAVPGSYNDQNDELNLRAHYGWVVYQRSFAVPSRLVAGQRMILRFDAATHAADVYLNGQLLGSHFGGFLPFEFDVTSALHAGENLLTVAVDNRIGSSTLPVGNDAGTAFMGSDNANVPAVAEAKKHARRQNLPNFDFFNFAGLNRHVELYTTPADAYIADIAITTERLDHIAGDACTAANALIAYDVTFGGDFPSNPTDPNTLIQPSDPAINHADPSESSESDIQRTATYGRQVRISILDGEGTVVAGVTADIERSGDGTAKASGEIAIRDAKLWNPGAAYLYTAVAELLPEGGAESSSRIIDAYRQTFGIRTVEVSGTTFLINGKPFYFKGFGKHEDSYFHGRGTDDVLNVKDVS…	https://ftp.ncbi.nlm.nih.gov/genomes/all/GCA/000/024/445/GCA_000024445.1_ASM2444v1
SEQF2053_02058	Bifidobacterium dentium ATCC 27679	Mini-Loop_2	Beta-glucuronidase	No	-	668	588	MLYPQSNDSRIVFPLDGVWDFRTAGEDSYPAEWADAPLPEPLPMAVPGSYNDQNDELNLRAHYGWVVYQRSFAVPSRLVAGQRMILRFDAATHAADVYLNGQLLGSHFGGFLPFEFDVTSALHAGENLLTVAVDNRIGSSTLPVGNDAGTAFMGSDNANVPAVAEAKKHARRQNLPNFDFFNFAGLNRHVELYTTPADAYIADIAITTERLDHIAGDACTAANALIAYDVTFGGDFPSNPTDPNTLIQPSDPAINHADPSESSESDIQRTATYGRQVRISILDGEGTVVAGVTADIERSGDGTAKASGEIAIRDAKLWNPGAAYLYTAVAELLPEGGAESSSRIIDAYRQTFGIRTVEVSGTTFLINGKPFYFKGFGKHEDSYFHGRGTDDVLNVKDVS…	https://ftp.ncbi.nlm.nih.gov/genomes/all/GCA/000/024/445/GCA_000024445.1_ASM2444v1
SEQF1072_01246	Tannerella forsythia 92A2 not ATCC 43037	Loop_2	Beta-galactosidase_BoGH2A	Yes	0.8323	885	613	MIRRALLLFALIYCLPDVASLAGQSADGGRCQIAFNSGWLFSKNEANAVLPDRTTAGWQAVQLPHTWNDKDVLADGRRGYYRGVGWYKKRFRLVPEKGKRYFLRFEGVNQTAEVFVNGKPAGEHTGGYTAFNVDLTPFLEASGEQYIAVKADNSHRDDVPPLSADFTFFGGIYRPVHLIATGEQHFSMSDYGGPGIYITTPRVTPHGADVTITYHLQNCSDAPQALTLETVIRKDVASALATKNTAVTISAFGDTVVTVTCSDVRNFDLWSPDHPAMYYVESLLKQSGKRVDNLSQPLGFRWFRFDPEKGFFINGKNIKLMGANRHQDRIPYGNALSNDMHRQDLRLLKEMGGNFLRNAHYPQATEVLDQADRLGFAVWEEIPLVNEVTVGPRHTENTT…	https://ftp.ncbi.nlm.nih.gov/genomes/all/GCA/000/238/215/GCA_000238215.1_ASM23821v1
SEQF1072_02193	Tannerella forsythia 92A2 not ATCC 43037	Mini-Loop_1	Beta-galactosidase_BoGH2A	Yes	0.9775	689	613	MATPFLLRNYFTPIVLLLCCCMPASAQQRQDILLNDHWNFRFSHQVQKNTEVRVDLPHTWNAQDALSGKPDYKRGIGNYGKKLFIRSEWQGKRLFLRFDGVNSVTNLFINNLHVGEHRGGYGAFIFEITGKVEYGKENSILVRVNNGEQLDVIPLVGDFNFYGGIYRDVHLLITDEVCISPLDYASPGVRLIQDSVSHKYARIEALVEVSNGSDKAQEIELGICVRDGKRIVTERNEKFSLSGNSDMQRRLVCEIINPRLWNGRQDPFLYRAEVTLMRNGHVIDQVTQPLGLRFYRIDPNLGFILNGNHLSLRGVCRHQDRSEIGNALHLQHHEEDAALMAEMGVNAVRLAHYPQATCFYDLMDRYGIIVWTEIPFVGPGGYMDKGFVNLPAFRSNGKE…	https://ftp.ncbi.nlm.nih.gov/genomes/all/GCA/000/238/215/GCA_000238215.1_ASM23821v1
SEQF2738_01199	Tannerella forsythia ATCC 43037	Loop_2	Beta-galactosidase_BoGH2A	Yes	0.8323	885	613	MIRRALLLFALIYCLPDVASLAGQSADGGRCQIAFNSGWLFSKNEANAVLPDRTTAGWQAVQLPHTWNDKDVLADGRRGYYRGVGWYKKRFRLVPEKGKRYFLRFEGVNQTAEVFVNGKPAGEHTGGYTAFNVDLTPFLEASGEQYIAVKADNSHRDDVPPLSADFTFFGGIYRPVHLITTGEQHFSMSDYGGPGIYITTPRVTPHGADVTITYHLQNCSDAPQALTLETVIRKDVASALATKNTAVTISAFGDTVVTVTCSDVRNFDLWSPDHPAMYYVESLLKQSGKRVDNLSQPLGFRWFRFDPEKGFFINGKNIKLMGANRHQDRIPYGNALSNDMHRQDLRLLKEMGGNFLRNAHYPQATEVLDQADRLGFAVWEEIPLVNEVTVGPRHTENTT…	https://ftp.ncbi.nlm.nih.gov/genomes/all/GCA/000/238/215/GCA_000238215.1_ASM23821v1
SEQF2738_02236	Tannerella forsythia ATCC 43037	Mini-Loop_1	Beta-galactosidase_BoGH2A	Yes	0.9775	689	613	MATPFLLRNYFTPIVLLLCCCMPASAQQRQDILLNDHWNFRFSHQVQKNTEVRVDLPHTWNAQDALSGKPDYKRGIGNYGKKLFIRSEWQGKRLFLRFDGVNSVTNLFINNLHVGEHRGGYGAFIFEITGKVEYGKENSILVRVNNGEQLDVMPLVGDFNFYGGIYRDVHLLITDEVCISPLDYASPGVRLIQDSVSHKYARIEALVEVSNGSDKAQEIELGICVRDGKRTVTERKEKFSLSGNSDTQRRLVCEIINPRLWNGRQDPFLYQAEVTLTRDGHVIDQVTQPLGLRFYRIDPNLGFILNGKHLPLRGVCRHQDRSEIGNALHLQHHEEDAALMAEMGVNAVRLAHYPQATCFYDLMDRYGIIVWTEIPFVGPGGYMDKGFVNLPAFRSNGKE…	https://ftp.ncbi.nlm.nih.gov/genomes/all/GCA/000/238/215/GCA_000238215.1_ASM23821v1
SEQF1769_00607	Lactobacillus gasseri JV-V03	Loop_1	Beta-glucuronidase	No	-	598	615	MESALYPIQNKYRFNTLMNGTWQFETDLNSVGLDEGWNKQLPNPEEMPVPGTFAELTTKRDRKYYTGNFWYQKDFFIPSFLKKKELYIRFGSVTHRAKVFINGNEVGQHEGGFLPFQVKISNYINYDQAHRVTVLVNNELSEKAIPCGTEEILDNGQKLAQPYFDFFNYSGIMRNVWLLALPQSQITNFKLNYQLINNEATITYNIEANNDAEFKVTLFNNQKEVARATSKNTGSLTIKNPHLWSPNDPHLYKIKIEMLEDEKTVDEYTDQIGIRTIKIVNDKILLNNHPIYLKGFGKHEDFNVLGKAVNESIIKRDYECMKWIGANCFRSSHYPYAEEWYQYADKYGFLIIDEVPAVGLNRSITNFLNVTNSNQSHFFASKTVPELKKVHEQETKEMI…	https://ftp.ncbi.nlm.nih.gov/genomes/all/GCA/000/014/425/GCA_000014425.1_ASM1442v1
SEQF2558_01209	Lactobacillus gasseri K7	No_Loop	Beta-glucuronidase	No	-	215	615	MPELKKIHEQEIKEMIDRDQRHPSVIAWSLFNEPESTTQESYDYFKDIFAFARKLDPQNRPYTGTLVMGSGPKVDKLHPLCDFVCLNRYYGWYVAGGPEIVNAKKMLEDELDGWQNLKLNKPFVFTEFGADTLSSSHRLPDEMWSQEYQNEYYQMYFDIFKKYPFICGELVWNFADFKTSEGIMRVGGNDKGIFTRDREPKDIAFTLKKRWQQLN	https://ftp.ncbi.nlm.nih.gov/genomes/all/GCA/000/014/425/GCA_000014425.1_ASM1442v1
SEQF3056_02138	Bacteroides heparinolyticus F0111	Mini-Loop_1	Beta-glucuronidase	Yes	0.9992	678	630	MKAFISSLTAIILFAFTEPALGQRQTYSLNPDWQFRFSHQVHRNTEQRVDLPHTWNAQDALSGKIDYKRGIGNYTKKIFIPEAWKQKRLFIRFEGANSIANLFVNGKHRGEHRGGYGAFIFELTNHVRYGEENSLLVRVNNAEQLDVMPLVGDFNFYGGIYRDVEFIITDNVCISPLDYASPGLYLTQQDVNEKQAKVQATVMLSNVYTTPQERAIRLQIKENGKIIDEYERKVTVQAQQHNQPVSFTFKIDNPHLWNGTQDPFMYQVTASVWEKKQQTDCVTQPLGLRYYSVDADKGFFLNGKHLNLHGVCKHQDRAERGNALHPYHHEEDVSLMREMGVNAVRLAHYPHSTYLYSLLDRHGIIAWAEIPFVGPGGYADKGFVDIPAFRHNGKEQLKE…	https://ftp.ncbi.nlm.nih.gov/genomes/all/GCA/002/998/535/GCA_002998535.1_ASM299853v1
SEQF3056_02833	Bacteroides heparinolyticus F0111	No_Loop	Beta-glucuronidase	Yes	0.9992	595	630	MKKRLACLFLLLWFCCNQAQIVRAQFAMTNVYGRKYSLLNGKWDVIIDPYLHGHKDSIYKDKPLKGKFDFKEYAFEGGLRLNVPGDWNSQCPELKYYEGTVWYAKYFSVQRSSDENIFLYFGAVNYRSTVYLNGTKIGAHEGGFTPFQINITDHIVSGNNFLVLEVDNSRNKDAIPALLYDWWNYGGITRDVMIVKTPQVYIDHYFIQLDKYKPDLIHVKVQLSEKRVNENIRIAIPALNVFWQLSTDSTGMAQTSMKVKRLQRWSPQTPHLYLVQLATRNDTIEEEIGFRNLYVKGKHIYLNGNPVFMKGINFHEEIAQRQGRAFSQQDAVALLSEAKTLGANLIRLAHYPQNEYIVRLAEKMGFMLWEEIPLWQNIDFNSKATLRKALAMHSEMVMR…	https://ftp.ncbi.nlm.nih.gov/genomes/all/GCA/002/998/535/GCA_002998535.1_ASM299853v1
SEQF2705_00395	Actinomyces israelii DSM 43320	Loop_1	Beta-glucuronidase	No	-	594	645	MLPLRQSVSRDIRSLDGVWRFQLDAGEDAGLEERWFDAPLSAPRPMPVPASYNDVTTDVEVHDHVGLAWYERDVVVPGRLGDDRLLLRFGSVTHRARVWVDGTEVATHTGGYLPFEADITDLVEAGGTFRLTVAVDNRLTWQTLPPGYLTEDSRGRRVQRYYHDFFNYAGIHRSVSLYTRPAVAVSDVTVTTGYEGTTGRVSYAVAAEGASEVSVVVLDAEGREVGRARGARGEVAIPDVTLWRPGRGYLYTLEVHADADVYPQRFGVRTVEVRDSQLLINGEPFYFRGYGRHEDNLIRGKGHDDVLMVHDFELMEWQGANSFRTSHYPYAEEVMDHADERGLVVIDETAAVGLNVGIAAGILGGQSQPTFCPERADEATREAHAAQIRELIARDRNRP…	https://ftp.ncbi.nlm.nih.gov/genomes/all/GCA/000/711/965/GCA_000711965.1_ASM71196v1
SEQF2462_01804	Treponema lecithinolyticum ATCC 700332	Loop_1	Beta-glucuronidase	No	-	607	653	MLYPILTQSRMLIDLSGTWRFKLDDGSGFEKKWYEKTLDDAQLMPVPSSYNDIKESADLRDHYGWVFYQRDLNIPAYLKTQRIVLRFAAVTHSAKVYVNGTLLCEHKGGFLPFETEIPENLIRDENLLTVAVDNRIDHSTLPVGREDESNVLGGSFFPYTPTKKQNKPNFDFFNYCGITRPVKLYTTPKDAYISDITLTSSLENNTARINYKIDTKGSAHTAIGVYTKQGVCVAQTENTGTEGSLTIENAVLWEPLKPYLYEVKISFGEDRYTLPYGIRSVAVKGNKFLINNKPFYFKGYGKHEDTFPAGRGLNMPMNAKDISLMKWQGANSFRTSHYPYSEEMMRLCDEEGIVVIDETTAVGVHLNFGGGAALKDGKRVNTFDPIEQGGIRTQSHHKE…	https://ftp.ncbi.nlm.nih.gov/genomes/all/GCA/000/468/055/GCA_000468055.1_ASM46805v1
SEQF3152_02024	Fusobacterium naviforme ATCC 25832	No_Loop	Putative beta-glucuronidase	No	-	640	689	MRNSICLNRNWTFYGPKGTPETINLPHTWNAVDGQDGGNDYWRGTCTYETTFPMPDFDPDTQTVYLEFQGVNASADVELNGTAVMHHDGGYSTFRAEVAGLLRAENHMTVRVDNSVNDRVYPQKADFTFYGGIYRDVTLLVVNKHHFDLDYFGGPGLRITPALDGTTGKIRVESCTNVENPTVEVTLTDAAGTTVATGQGSDVTLDIPNVHLWDGVKDPYLYTTTLRLVENGTAVDQISSRFGVRTFRVDPKEGFFLNGRRYPLHGVSRHQDRKGLGNALTKAHHDEDMDLIREIGANTIRLAHYQHNQYFYDLCDQYGMIVWAEIPYISEHMPNGRDNTISQMKELIIQNYNHPSIVTWGLSNEITISTKDEADMLDNHRVLNDLCHTMDTTRPTTLA…	https://ftp.ncbi.nlm.nih.gov/genomes/all/GCA/003/014/445/GCA_003014445.1_ASM301444v1
SEQF3163_02102	Fusobacterium naviforme CCUG 50052	No_Loop	Putative beta-glucuronidase	No	-	640	689	MRNSICLNRNWTFYGPKGTPETINLPHTWNAVDGQDGGNDYWRGTCTYETTFPMPDFDPDTQTVYLEFQGVNASADVELNGTAVMHHDGGYSTFRAEVAGLLRAENHMTVRVDNSVNDRVYPQKADFTFYGGIYRDVTLLVVNKHHFDLDYFGGPGLRITPALDGTTGKIRVESCTNVENPTVEVTLTDAAGTTVATGQGSDVTLDIPNVHLWDGVKDPYLYTTTLRLVENGTAVDQISSRFGVRTFRVDPKEGFFLNGRRYPLHGVSRHQDRKGLGNALTKAHHDEDMDLIREIGANTIRLAHYQHNQYFYDLCDQYGMIVWAEIPYISEHMPNGRDNTISQMKELIIQNYNHPSIVTWGLSNEITISTKDEADMLDNHRVLNDLCHTMDTTRPTTLA…	https://ftp.ncbi.nlm.nih.gov/genomes/all/GCA/003/014/445/GCA_003014445.1_ASM301444v1
SEQF3164_01856	Fusobacterium naviforme NCTC13121	No_Loop	Putative beta-glucuronidase	No	-	640	689	MRNSICLNRNWTFYGPKGTPETINLPHTWNAVDGQDGGNDYWRGTCTYETTFPMPDFDPDTQTVYLEFQGVNASADVELNGTAVMHHDGGYSTFRAEVAGLLRAENHMTVRVDNSVNDRVYPQKADFTFYGGIYRDVTLLVVNKHHFDLDYFGGPGLRITPALDGTTGKIRVESCTNVENPTVEVTLTDAAGTTVATGQGSDVTLDIPNVHLWDGVKDPYLYTTTLRLVENGTAVDQISSRFGVRTFRVDPKEGFFLNGRRYPLHGVSRHQDRKGLGNALTKAHHDEDMDLIREIGANTIRLAHYQHNQYFYDLCDQYGMIVWAEIPYISEHMPNGRDNTISQMKELIIQNYNHPSIVTWGLSNEITISTKDEADMLDNHRVLNDLCHTMDTTRPTTLA…	https://ftp.ncbi.nlm.nih.gov/genomes/all/GCA/003/014/445/GCA_003014445.1_ASM301444v1
SEQF1523_02201	Streptococcus pneumoniae 70585	Loop_1	Beta-glucuronidase	No	-	599	734	MLYPIQTKTRSVYSLNGIWAFKQGNNDVQSLLDTDEVMVVPSSFNDIVVDKEKRRFVGDNWYELMVAIPAVSDDEELVVRFGSVTHQAMVYADGQLIGKHKGGFTPFECLVPSELYGLDQFRLTVCANNELNYTTLPVGNYSEEVDENGQIVKTVKENFDFFNYAGIQRNVHLYKRPKNRVDDIVIRTELNNELTQAVVHVEVATVGQYDSIRIHIFNQEGQELGLLENGRIVIDNPRLWEVLDAYLYTAKVELFDGESLLDTYCEQFGLRSVAVENGQFFINGKPFYFKGFGKHEDTFINGRGFNEAANLMDLNLLKDIGANSFRTSHYPYSEEMMRLADRLGIVVIDEVPAVGLFQLFNAALNLTGDSDEVKNTWEVMQTKDAHELVIDELIARDKN…	https://ftp.ncbi.nlm.nih.gov/genomes/all/GCA/000/019/825/GCA_000019825.1_ASM1982v1
SEQF1356_01200	Streptococcus pyogenes MGAS10270	Loop_1	Beta-glucuronidase	No	-	596	745	MLYPTLTKTRSLYDLSGLWQFKLGDHNPEDCLSTEDVMVVPTSFNDVVVDKDKRNYIGDFWYERLVDLPKLAKDDELILRFGSVTHNAIVYVNGRELASHKGGFTPFEVVVPEDLYQDHQIRISVRANNILDYSTLPVGNYSEERQEDGSMKKVVKENFDFFNYAGIHRPFKLVARPKTHISDITITSDLSDDLKTADLSIAVETSAAVDAIQVTILDEERQVVGQTNDGHVKLDCVHLWEVLDAYLYTARIEISVDGKIVDTYEEPFGVRSVHVADGQFFVNHKPVYFKGFGKHEDTFINGRGLNEAANLMDMNLLKEIGANSFRTSHYPYSEEMMRLADRMGILVIDEIPAVGLFQNFTTSLDLTPKDMGTWTVMETKKAHEQAIQELVKRDKNHPS…	https://ftp.ncbi.nlm.nih.gov/genomes/all/GCA/000/009/385/GCA_000009385.1_ASM938v1
SEQF1257_00449	Lacticaseibacillus rhamnosus HN001	Loop_1	Beta-glucuronidase	No	-	603	749	METSLLYPVTNDQRTDQKLDGLWQFKFDEAGEGEKSGWETGFHDGVSMPVPASFNDFFTDKASREYTGDFWYSRNFFVPSAAKGKALFLRFDAVTHRATIFVNGKEIRTHEGGFLPFAADISEAVKYGAENTVVVKGNNELSREALPAGDTITLRNGKKMVRPFFDFYNYSGLNRSVHLLSLPQERVLDYTTTFALAGNDATVNYTVETNGDAPVTVSLADADGQVVATAQGKQGALQVQNAHLWQVRNAYLYTLTIQLGDDTQTPLDTYTDRIGIRTIKISGTDILVNDKPIYLKGFGRHEDSPFAGRAFDLNVEKKDFALMKWIGANSFRTSHYPYDEQVYKIADEEGFLLTDEVPAVGFKMAAAAFLGGLNQSFFKGPWLKKLHERHIDQIRDLIK…	https://ftp.ncbi.nlm.nih.gov/genomes/all/GCA/000/173/255/GCA_000173255.2_ASM17325v2
SEQF1717_00050	Lacticaseibacillus rhamnosus GG	Loop_1	Beta-glucuronidase	No	-	603	749	METSLLYPVTNDQRTDQKLDGLWQFKFDEAGEGEKSGWETGFHDGVSMPVPASFNDFFTDKASREYTGDFWYSRNFFVPSAAKGKALFLRFDAVTHRATIFVNGKEIRTHEGGFLPFAADISEAVKYGAENTVVVKGNNELSREALPAGDTITLRNGKKMVRPFFDFYNYSGLNRSVHLLSLPQERVLDYTTTFALAGNDATVNYTVETNGDAPVTVSLADADGQVVATAQGKQGALQVQNAHLWQVRNAYLYTLTIQLGDDTQTPLDTYTDRIGIRTIKISGTDILVNDKPIYLKGFGRHEDSPFAGRAFDLNVEKKDFALMKWIGANSFRTSHYPYDEQVYKIADEEGFLLTDEVPAVGFKMAAAAFLGGLNQSFFKGPWLKKLHERHIDQIRDLIK…	https://ftp.ncbi.nlm.nih.gov/genomes/all/GCA/000/173/255/GCA_000173255.2_ASM17325v2
SEQF1718_00045	Lacticaseibacillus rhamnosus Lc 705	Loop_1	Beta-glucuronidase	No	-	603	749	METSLLYPVTNDQRTDQKLDGLWQFKFDEAGEGEKSGWETGFHDGVSMPVPASFNDFFTDKASREYTGDFWYSRNFFVPSAAKGKALFLRFDAVTHRATIFVNGKEIRTHEGGFLPFAADISEAVKYGAENTVVVKGNNELSREALPAGDTITLRNGKKMVRPFFDFYNYSGLNRSVHLLSLPQERVLDYTTTFALAGNDATVNYTVETNGDAPVTVSLADADGQVVATAQGKQGALQVQNAHLWQVRNAYLYTLTIQLGDDTQTPLDTYTDRIGIRTIKISGTDILVNDKPIYLKGFGRHEDSPFAGRAFDLNVEKKDFALMKWIGANSFRTSHYPYDEQVYKIADEEGFLLTDEVPAVGFKMAAAAFLGGLNQSFFKGPWLKKLHERHIDQIRDLIK…	https://ftp.ncbi.nlm.nih.gov/genomes/all/GCA/000/173/255/GCA_000173255.2_ASM17325v2
SEQF1781_01467	Lacticaseibacillus rhamnosus LMS2-1	Loop_1	Beta-glucuronidase	No	-	603	749	METSLLYPVTNDQRTDQKLDGLWQFKFDEAGEGEKSGWETGFHDGVSMPVPASFNDFFTDKASREYTGDFWYSRNFFVPSAAKGKALFLRFDAVTHRATIFVNGKEIRTHEGGFLPFAADISEAVKYGAENTVVVKGNNELSREALPAGDTITLRNGKKMVRPFFDFYNYSGLNRSVHLLSLPQERVLDYTTTFALAGNDATVNYTVETNGDAPVTVSLADADGQVVATAQGKQGALQVQNAHLWQVRNAYLYTLTIQLGDDTQTPLDTYTDRIGIRTIKISGTDILVNDKPIYLKGFGRHEDSPFAGRAFDLNVEKKDFALMKWIGANSFRTSHYPYDEQVYKIADEEGFLLTDEVPAVGFKMAAAAFLGGLNQSFFKGPWLKKLHERHIDQIRDLIK…	https://ftp.ncbi.nlm.nih.gov/genomes/all/GCA/000/173/255/GCA_000173255.2_ASM17325v2
SEQF2114_00046	Lacticaseibacillus rhamnosus ATCC 8530	Loop_1	Beta-glucuronidase	No	-	603	749	METSLLYPVTNDQRTDQKLDGLWQFKFDEAGEGEKSGWETGFHDGVSMPVPASFNDFFTDKASREYTGDFWYSRNFFVPSAAKGKALFLRFDAVTHRATIFVNGKEIRTHEGGFLPFAADISEAVKYGAENTVVVKGNNELSREALPAGDTITLRNGKKMVRPFFDFYNYSGLNRSVHLLSLPQERVLDYTTTFALAGNDATVNYTVETNGDAPVTVSLADADGQVVATAQGKQGALQVQNAHLWQVRNAYLYTLTIQLGDDTQTPLDTYTDRIGIRTIKISGTDILVNDKPIYLKGFGRHEDSPFAGRAFDLNVEKKDFALMKWIGANSFRTSHYPYDEQVYKIADEEGFLLTDEVPAVGFKMAAAAFLGGLNQSFFKGPWLKKLHERHIDQIRDLIK…	https://ftp.ncbi.nlm.nih.gov/genomes/all/GCA/000/173/255/GCA_000173255.2_ASM17325v2
SEQF2117_00214	Lacticaseibacillus rhamnosus ATCC 21052	Loop_1	Beta-glucuronidase	No	-	603	749	METSLLYPVTNDQRTDQKLDGLWQFKFDEAGEGEKSGWETGFHDGVSMPVPASFNDFFTDKASREYTGDFWYSRNFFVPSAAKGKALFLRFDAVTHRATIFVNGKEIRTHEGGFLPFAADISEAVKYGAENTVVVKGNNELSREALPAGDTITLRNGKKMVRPFFDFYNYSGLNRSVHLLSLPQERVLDYTTTFALAGNDATVNYTVETNGDAPVTVSLADADGQVVATAQGKQGALQVQNAHLWQVRNAYLYTLTIQLGDDTQTPLDTYTDRIGIRTIKISGTDILVNDKPIYLKGFGRHEDSPFAGRAFDLNVEKKDFALMKWIGANSFRTSHYPYDEQVYKIADEEGFLLTDEVPAVGFKMAAAAFLGGLNQSFFKGPWLKKLHERHIDQIRDLIK…	https://ftp.ncbi.nlm.nih.gov/genomes/all/GCA/000/173/255/GCA_000173255.2_ASM17325v2
SEQF2119_01645	Lacticaseibacillus rhamnosus R0011	Loop_1	Beta-glucuronidase	No	-	603	749	METSLLYPVTNDQRTDQKLDGLWQFKFDEAGEGEKSGWETGFHDGVSMPVPASFNDFFTDKASREYTGDFWYSRNFFVPSAAKGKALFLRFDAVTHRATIFVNGKEIRTHEGGFLPFAADISEAVKYGAENTVVVKGNNELSREALPAGDTITLRNGKKMVRPFFDFYNYSGLNRSVHLLSLPQERVLDYTTTFALAGNDATVNYTVETNGDAPVTVSLADADGQVVATAQGKQGALQVQNAHLWQVRNAYLYTLTIQLGDDTQTPLDTYTDRIGIRTIKISGTDILVNDKPIYLKGFGRHEDSPFAGRAFDLNVEKKDFALMKWIGANSFRTSHYPYDEQVYKIADEEGFLLTDEVPAVGFKMAAAAFLGGLNQSFFKGPWLKKLHERHIDQIRDLIK…	https://ftp.ncbi.nlm.nih.gov/genomes/all/GCA/000/173/255/GCA_000173255.2_ASM17325v2
SEQF2499_02764	Lacticaseibacillus rhamnosus LRHMDP2	Loop_1	Beta-glucuronidase	No	-	603	749	METSLLYPVTNDQRTDQKLDGLWQFKFDEAGEGEKSGWETGFHDGVSMPVPASFNDFFTDKASREYTGDFWYSRNFFVPSAAKGKALFLRFDAVTHRATIFVNGKEIRTHEGGFLPFAADISEAVKYGAENTVVVKGNNELSREALPAGDTITLRNGKKMVRPFFDFYNYSGLNRSVHLLSLPQERVLDYTTTFALAGNDATVNYTVETNGDAPVTVSLADAAGQVVATAQGKQGALQVQNAHLWQVRNAYLYTLTIQLGDDTQTPLDTYTDRIGIRTIKISGTDILVNDKPIYLKGFGRHEDSPFAGRAFDLNVEKKDFALMKWIGANSFRTSHYPYDEQVYKIADEEGFLLTDEVPAVGFKMAAAAFLGGLNQSFFKGPWLKKLHERHIDQIRDLIK…	https://ftp.ncbi.nlm.nih.gov/genomes/all/GCA/000/173/255/GCA_000173255.2_ASM17325v2
SEQF2500_00618	Lacticaseibacillus rhamnosus LRHMDP3	Loop_1	Beta-glucuronidase	No	-	603	749	METSLLYPVTNDQRTDQKLDGLWQFKFDEAGEGEKSGWETGFHDGVSMPVPASFNDFFTDKASREYTGDFWYSRNFFVPSAAKGKALFLRFDAVTHRATIFVNGKEIRTHEGGFLPFAADISEAVKYGAENTVVVKGNNELSREALPAGDTITLRNGKKMVRPFFDFYNYSGLNRSVHLLSLPQERVLDYTTTFALAGNDATVNYTVETNGDAPVTVSLADAAGQVVATAQGKQGALQVQNAHLWQVRNAYLYTLTIQLGDDTQTPLDTYTDRIGIRTIKISGTDILVNDKPIYLKGFGRHEDSPFAGRAFDLNVEKKDFALMKWIGANSFRTSHYPYDEQVYKIADEEGFLLTDEVPAVGFKMAAAAFLGGLNQSFFKGPWLKKLHERHIDQIRDLIK…	https://ftp.ncbi.nlm.nih.gov/genomes/all/GCA/000/173/255/GCA_000173255.2_ASM17325v2
SEQF2568_00039	Lacticaseibacillus rhamnosus LOCK900	Loop_1	Beta-glucuronidase	No	-	603	749	METSLLYPVTNDQRTDQKLDGLWQFKFDEAGEGEKSGWETGFHDGVSMPVPASFNDFFTDKASREYTGDFWYSRNFFVPSAAKGKALFLRFDAVTHRATIFVNGKEIRTHEGGFLPFAADISEAVKYGAENTVVVKGNNELSREALPAGDTITLRNGKKMVRPFFDFYNYSGLNRSVHLLSLPQERVLDYTTTFALAGNDATVNYTVETNGDAPVTVSLADADGQVVATAQGKQGALQVQNAHLWQVRNAYLYTLTIQLGDDTQTPLDTYTDRIGIRTIKISGTDILVNDKPIYLKGFGRHEDSPFAGRAFDLNVEKKDFALMKWIGANSFRTSHYPYDEQVYKIADEEGFLLTDEVPAVGFKMAAAAFLGGLNQSFFKGPWLKKLHERHIDQIRDLIK…	https://ftp.ncbi.nlm.nih.gov/genomes/all/GCA/000/173/255/GCA_000173255.2_ASM17325v2
SEQF2569_00049	Lacticaseibacillus rhamnosus LOCK908	Loop_1	Beta-glucuronidase	No	-	603	749	METSLLYPVTNDQRTDQKLDGLWQFKFDEAGEGEKSGWETGFHDGVSMPVPASFNDFFTDKASREYTGDFWYSRNFFVPSAAKGKALFLRFDAVTHRATIFVNGKEIRTHEGGFLPFAADISEAVKYGAENTVVVKGNNELSREALPAGDTITLRNGKKMVRPFFDFYNYSGLNRSVHLLSLPQERVLDYTTTFALAGNDATVNYTVETNGDAPVTVSLADADGQVVATAQGKQGALQVQNAHLWQVRNAYLYTLTIQLGDDTQTPLDTYTDRIGIRTIKISGTDILVNDKPIYLKGFGRHEDSPFAGRAFDLNVEKKDFALMKWIGANSFRTSHYPYDEQVYKIADEEGFLLTDEVPAVGFKMAAAAFLGGLNQSFFKGPWLKKLHERHIDQIRDLIK…	https://ftp.ncbi.nlm.nih.gov/genomes/all/GCA/000/173/255/GCA_000173255.2_ASM17325v2
SEQF1728_01802	Anaerococcus tetradius ATCC 35098	Loop_1	Beta-glucuronidase	No	-	607	788	MLFPINSKSRRLTSLDGSWEFKLGDGKKEFDESFKNHILKDTRPMPVPSSFNDIYEDVRDYFGWVFYQKVFDYPKSDKKDLILRFDSVTHFAKVFLNDELIGEHKGGFLPFEIDITGKLKEEGNILTLAVSNVINYSTLPVGGLNNMMQGFMGIGEKPDVNQEQKENNPNFDFFNYAGIQRHVWLMEVEKNRIDDISIVSEIEGSLAKVSYKLATIGEGEASLKVYDEDKNLITTCVGKENTFEIKDVKLWDVLKAYHYEFRFTFADDEYILDQGIRKIEVKGGQFLLNDKPVYFKGYGKHEDYFPNGRGFNEVLSHKDFSLMKKQGANSFRTSHYPYAEETIRLADRLGFLVIDETTAVGLNGSFGGGANFNGQALSTFDKHGIADTCGDHHRDVIRD…	https://ftp.ncbi.nlm.nih.gov/genomes/all/GCA/000/159/095/GCA_000159095.1_ASM15909v1
SEQF1922_00106	Limosilactobacillus coleohominis 101-4-CHN	Loop_1	Beta-glucuronidase	No	-	592	816	MLYPEQTATRTVEDLSGMWEFKAETSKVDPQIPLTDTVWMSVPASFNDQTMDKQLRNHLGYFWYETTFNVPQDQLKKRNVLRFGAVSQSCEVYVNGEQVTTHVGGFTPFEVDVTHYLRAGANDLKVRVSNLLDNTTIPTADLKKNDDGSYKLNTRFDFYNYCGIHRRVKLYTTNKTHIEHIEVNYDTEGAKTTVHPVINVSGNYDHADVSIVDEDRQVVAKGSSLTGSLEISHTHRWKPLHAYLYELVINLYNQNDELLDTYTQEFGVRTIEVKDDHFLINGEPFYFKGFGRHEDSLAHGKGENMPLVNMDYQIMKWMGANSFRTSHYPYSEEAMRQADREGFVVIDECPAVGIYETFNVSLGGNGDFPKGNTWDHLDTMDNHKRALREMIERDHDHPS…	https://ftp.ncbi.nlm.nih.gov/genomes/all/GCA/000/161/935/GCA_000161935.1_ASM16193v1
SEQF3087_00072	Sneathia sanguinegens CCUG41628	Loop_1	Beta-glucuronidase	No	-	570	837	MLYPKQTITREILDLNGIWEFNFENEEKEYIAVPGSFNDQVANHNKRHYVGNMYYRKEFYLNSQMLEKDIFIRFGSVTHNAKVYVNDNFVGSHKGGFTPFEININEVAKEGLNEVLVIVDNILDYTSLPVGNLKIIDGVKKVDENFDFFNYSGIQRPVKIWIKPKQHIEDVIITYEVVEKNARVSFEIKKNCNLKHRIRILDENNKVVSEDGYIKNVKLWQPLKAYLYKAVVDLLDENDEIVDEYIEEFGIRTLEIKNNQLLINSKPFYFKGFGRHEDTILHGRGLDEVANIADINRMLWIGANSFRTSHYPYSEEMMRLADRYGFVVIDETTAVGLVDGFGFELLDKKKVNNTWTVMKTKEAHEQVIKEMIARDKNHACVVMWSIANEPASSQEGAYE…	https://ftp.ncbi.nlm.nih.gov/genomes/all/GCA/001/517/935/GCA_001517935.1_ASM151793v1
SEQF3087_00567	Sneathia sanguinegens CCUG41628	Loop_1	Beta-glucuronidase	No	-	579	837	MLYPLQTKTRDLIDLSGIWKFNFENEKEEMIAVPGSFNDQVVGHDKKNYVGNLIYQKDFLVKEEMLLNDIFLRFGSVTHIAKVYINNELVGTHKGGFTPFEFNINKYVKEGENRLKVIVSNKLDYTSLPVGNYSNENGQEKVDENFDFFNYAGIHRPVKLWIKPKQHIDDIVITYEVNKNNAKVSFDVKTNVENPKLKISILDERNNVVSIDGVIENVRLWEPLNAYLYKAKVELLSNDDKVIDEYTEEFGIRTVEVRDNKFLINGKSFYFKGFGRHEDSYIHGRGLDEVLNVSDINRMKWLGANSFRTSHYPYSEEMMRLADREGFVVIDETTAVGLMANFGFDLNGTTEKKNTWEKINTKEAHEQVIRELIDRDKNYACVVMWSIANEPSTAEKGAY…	https://ftp.ncbi.nlm.nih.gov/genomes/all/GCA/001/517/935/GCA_001517935.1_ASM151793v1
SEQF1773_00455	Lactobacillus jensenii 269-3	Loop_1	Beta-glucuronidase	No	-	598	839	MESALYPIQNKYRFNTLMNGTWQFETDPNSVGLDQGWNKELPDPEEMPVPGTFAELTTKRDRKYYTGNFWYQKDFFIPSFLKKKELYIRFGSVTHRAKVFINGNEVGQHEGGFLPFQVKISNYINYDQTNRVTVLVNNELSEKAIPCGTEEILDNGQKLAQPYFDFFNYSGIMRNVWLLALPQSQITNFKLNYQLINNEATITYNIEANNEAEFKVTLFDNQKEVACATSKNTGSLTIKNPHLWSPSDPYLYKIKIEMIEEGKTVDEYSEQIGIRTIKIVNDKILLNNHPIYLKGFGKHEDFNVLGKAINESIIKRDYECMKWIGANCFRSSHYPYAEEWYQYADRYGFLIIDEVPAVGLNRSITNFLNVTNSNQSHFFASKTVPELKKIHEQEIKEMI…	https://ftp.ncbi.nlm.nih.gov/genomes/all/GCA/000/159/335/GCA_000159335.1_ASM15933v1
SEQF2778_00968	Sneathia vaginalis SN35	Loop_1	Beta-glucuronidase	No	-	584	844	MLYPLQTKTRDLIDLSGIWKFNFENEKEEMIAVPGSFNDQVVGHDKKNYVGNLIYQKDFLIKEEMLLNEIFLRFGSVTHVAKVYINNELVGTHKGGFTPFEFNINKYVKEGENRLKVIVSNKLDYTSLPVGNYSNENGQEKVDENFDFFNYAGIHRPVKLWIKPKQHIDDIVITYEVNKNNAKVSFDVKTNVENPKLKISILDEKNTVVSTDGVITNVRLWEPLNAYLYKAKVELLSNDGKVIDEYTEEFGIRTVEVRDNKFLINGKSFYFKGFGRHEDSYIHGRGLDEVLNVSDINRMKWLGANSFRTSHYPYSEEMMRLADREGFVVIDETTAVGLMANFGFDLIGTTEKKNTWEKINTKEAHEQVIRELIDRDKNYACVVMWSIANEPSTAEKGAY…	https://ftp.ncbi.nlm.nih.gov/genomes/all/GCA/000/973/085/GCA_000973085.1_ASM97308v1
SEQF2427_00251	Lentilactobacillus buchneri CD034	Loop_1	Beta-glucuronidase	No	-	603	881	MEKGLLYPVTNQFRQDQKLDGLWDFKFDPQAQGEAKGWTTGFDDPIKMPVPASFNDFFTDKDSREYTGDFWYAKKFFVPTYMDGQTIQLRFGAATHRATVYVNGQEIRSHEGGFLPFTADITDAVKLGQENIVTLKMNNELHRDALPAGDTATLKNGKKMAKPFFDFYNYSGLNRSVHLLAVPKNHIYDYSTTYDVSEDQATVHYSVQATDGSNFKVSLSDGDGKVVATAEGQTGDLVVKNPTLWQVRDAYLYTIKFELLDAGKAVDEYSDEIGLRTIEIKGHEILVNHKSVYLRGFGRHEDSIYAGRAFDLNVERRDMNLMKWIGANSFRSSHYPYDEQVYKFADREGILITDEVPAVGFKMAAASFLGGLNQSFFDGDWIDELYKKHIDQVKDMIKR…	https://ftp.ncbi.nlm.nih.gov/genomes/all/GCA/000/159/195/GCA_000159195.1_ASM15919v1
SEQF2427_01958	Lentilactobacillus buchneri CD034	Loop_1	Beta-glucuronidase	No	-	603	881	MLYPLTTPSRTVLDLSGLWKFMIDEEITPIDPKRPLPTEDVISVPASFNDQTASKKIREHNGFVWYETNFDIAKPLRSQRLVLRFGSATHEAWVYLNGQEIAHHKGGFTPFEVEINDYLKDSDNRLTVKLSNILDYTTLPVGNYSESTDQDGHKLRHVDENFDFFNYAGLQRPVKIYSTPADYISDITVVPDVHLAESSADVQVKVATHGEIDGVKVTILDQDGQPVVSGTSADTTLHIDHVHLWQPLNAYLYTAKVTVSRNGEVIDTYSEDFGVRKIEVKNAQFLINGEPFYFKGFGKHEDSYVHGRGINQPVNVLDINLMKDMGANSFRTSHYPYSEEMMRLCDREGIVVIDETPAVGLMVTFGFDVSMLESDDYQDDTWTKLKTADAHKQVIKEII…	https://ftp.ncbi.nlm.nih.gov/genomes/all/GCA/000/159/195/GCA_000159195.1_ASM15919v1
SEQF2428_00221	Lentilactobacillus buchneri NRRL B-30929	Loop_1	Beta-glucuronidase	No	-	603	881	MEKGLLYPVTNQFRQDQKLGGLWDFKFDPQAQGEAKGWTTGFDDPIKMPVPASFNDFFTDKDSREYTGDFWYAKKFFVPTYMDGQTIQLRFGAATHRATVYVNGQEIRSHEGGFLPFTADITDAVKLGQENIVTLKMNNELHRDALPAGDTATLKNGKKMAKPFFDFYNYSGLNRSVHLLAVPKNHIYDYSTTYDVSEDQATVHYSVQATDGSNFKVSLSDEDGKVVATAEGQTGDLVVKNPTLWQVRDAYLYTIKFELLDAGKAGDEYSDEIGLRTIEIKGHEILVNHKSVYLRGFGRHEDSIYAGRAFDLNVERRDMNLMKWIGANSFRSSHYPYDEQVYKFADREGILITDEVPAVGFKMAAASFLGGLNQSFFDGDWIDELYKKHIDQVKDMIKR…	https://ftp.ncbi.nlm.nih.gov/genomes/all/GCA/000/159/195/GCA_000159195.1_ASM15919v1
SEQF2428_01996	Lentilactobacillus buchneri NRRL B-30929	Loop_1	Beta-glucuronidase	No	-	603	881	MLYPLTTPSRTVLDLSGLWKFMIDEEITPIDPKQPLPTEDVISVPASFNDQTASKKIREHNGFVWYETNFDIAKPLRSQRLVLRFGSATHEAWVYLNGQEITHHKGGFTPFEVEINDYLKDSDNRLTVKLSNILDYTTLPVGNYSESTDQDGHKLRHVDENFDFFNYAGLQRPVKIYSTPADYISDITVVPDVHLAESSADVEVKVTTHGEIDGVKVTILDQDGQAVVSGTSADTTLHIDHVHLWQPLNAYLYTAKVTVSRNGEVIDTYSEDFGVRKIEVKNAQFLINGEPFYFKGFGKHEDSYVHGRGINQPVNVLDINLMKDMGANSFRTSHYPYSEEMMRLCDREGIVVIDETPAVGLMVTFGFDVSMLESDDYQDDTWTKLKTADAHKQVIKEII…	https://ftp.ncbi.nlm.nih.gov/genomes/all/GCA/000/159/195/GCA_000159195.1_ASM15919v1
SEQF2809_01747	Limosilactobacillus panis DSM 6035	No_Loop	Beta-glucuronidase	No	-	740	882	MRHIKRINADWEFSKDRDFKNFRQVNLPHTWNAKDGQDGGNDYYRGYGYYRKKIDIKKQEGTEYWLQFDAVAQRARIFINNQQVGHHDGGYSAFRLNITDAIHNGENTIKVIVDNLPNQTVYPQKADFTFFGGITRSVHLIRVSQAHFALGHYGDSGIKITPRFASDQSTEAKVEAEIKTEGTANGTTITMQVGNLVTTGIINDNHAYLTMMIKDVHRWDGVNDPYLYHALFTLGTDDDQLLISFGCRTYHFDPNKGFILNGHPYQIVGAAKHEDYWGVGAAVTEEMEDQDNRLLLDMGGNAWRLAHYQHSDYEYQTADQLGILVWAEIPQITTYMKSGDQNAAQQLQELVCQNWNHASIICWTLSNEITTSTGVTPNLLACHRRLNDLAHQLDDSRLT…	https://ftp.ncbi.nlm.nih.gov/genomes/all/GCA/001/435/935/GCA_001435935.1_ASM143593v1
SEQF2810_00167	Lentilactobacillus rapi DSM 19907 = JCM 15042	Loop_1	Beta-glucuronidase	No	-	604	884	MLYPTTTPTRALLDLSGLWKFMIDEEVTPIDVTKPLPTDEVLAVPASFNDQTASQKIRDHSGYFWYETNFDIAKPLRSQRLVLRFGSATHEAWVYLNGQEITHYKGGFTPFEVEINDYLQASNNRLTVKLSNLLDYSTLPVGHYSESKDENGHLVRKVDENFDFFNYAGLQRPVKIYSTPQAHIDDITVVPDVDLAAKSANVHTTIKAAGDFDEVKVTILDQAGKEVVSGEGTDEVLTISNVNLWQPLNAYLYTAKVDLIKNGDVEDTYSEPFGVRKIAVQNGQFLINGEPFYFKGFGKHEDTYVHGRGFNEPVNVLDINLMKDMGANSFRTSHYPYSEEMMRLCDREGIVVIDETTAVGLMVTFGFDVSMLESDDYEDDTWKELKTAEAHKQVIRELI…	https://ftp.ncbi.nlm.nih.gov/genomes/all/GCA/001/436/255/GCA_001436255.1_ASM143625v1
SEQF2810_01274	Lentilactobacillus rapi DSM 19907 = JCM 15042	Loop_1	Beta-glucuronidase	No	-	603	884	MEKDLLYPVTNAYREDQKLDGLWDFKFDPASEGEANGWPTGLEDPIKMPVPASFNDFFTDKDAREYTGDFWYLKKFFVPNYFEGKKVGIRFGAATHRAKIFVNGQEIRSHEGGFLPFTADITDAIKLGEDNVVAVKINNELHRDALPAGDTITLKNGKKMAKPFFDFYNYSGLNRSVHLVAIPKENIEDYSTTYEVSNDQATVHYSVEADSNADVKVSLADEDGHVVATATGAEGDLVVENPTLWQVRDAYLYTIKIKLVQGGTVVDEYSDEIGLRTIEIKGHQILVNHKPVYLKGFGRHEDSIYAGRAFDLNVERRDLNLMKWIGANSYRSSHYPYDEQAYKFADREGILITDEVPAVGFKMAAASFLGGLDQSFFDGDWIDDLYKKHIDQVKDMIKR…	https://ftp.ncbi.nlm.nih.gov/genomes/all/GCA/001/436/255/GCA_001436255.1_ASM143625v1
SEQF2707_01818	Bifidobacterium scardovii LMG 21589	Loop_1	Beta-glucuronidase	No	-	608	891	MDGALLYPQVTATRRVQGMDGMWGFRFDPEGVGERDGWAANGLPDPVAMPVPASFNDLFIDKASRDYAGDFWYETDVTVPGEWRDKDLFLRFDAATHRATVFVNGVKVGSHEGGFTPFAVRINDVARFDEPNHVAVRLNNELSHASLPAGTGGALPDGTKLAGPYFDFFNYAGLQRPVRLLAVPKEALTGYSTTYAIHGDGSADVRYEAETNGGHRVEARLYDAGGALVARADGAKGTLHVPDAHLWNVRAAYLYRIEFTIVGDGGAVIDRYFDEIGIRTVEVSGRSILVNGKPVYLKGFGRHEDSIVNGRGENPAVIKRDFELMKWIGANSFRTSHYPYSEENLRMADREGFLVIDECAAVGFMASLMNFLDAANDANPNRDRGFFDDPVVRGKTIAV…	https://ftp.ncbi.nlm.nih.gov/genomes/all/GCA/000/741/405/GCA_000741405.1_Bifsca
SEQF2880_04707	Paenibacillus glucanolyticus 5162	No_Loop	Beta-glucuronidase	No	-	560	921	MIRLFSTHQIRKSTELEGLWDFTPAAHMGEKVGAYRYRLPVPGCWEMHPEFGNYRGIGVYRQKVTLHQRSNLRLEFKGVSHTAHVYFDGVMKACHYNAYTAFECVIPQVEAGTHDLVVYVDNSFHEDSALHVPNDYYTYGGIIRPVAVEEISDLYIQNVMFTPVRQGLGWHGSWKAVVRNMGQVERMVSIRGILAGIDAELGRSLVKSGETVEISSWVAYPDVKEWSLENPNLYALTAILTTEEGYDCDDWLDRVGFRTITTDNGKIQLNGKDVVLQGVNRHEDHPMAGSALPLHLMVRDLELITDLGCNAVRTSHYPYDERFLDLCDERGIAVWEENHARGLSLEQMLNPNFGWQSEQVTREMVQQHYNHPSILIWAILNECASHTEEGRAHYEKQLT…	https://ftp.ncbi.nlm.nih.gov/genomes/all/GCA/001/632/305/GCA_001632305.1_ASM163230v1
SEQF3065_04626	Paenibacillus glucanolyticus W10507	No_Loop	Beta-glucuronidase	No	-	560	921	MIRLFSTHQIRKSTELEGLWDFTPAAHMGEKVGAYRYRLPVPGCWEMHPEFGNYRGIGVYRQKVTLHQRSNLRLEFKGVSHTAHVYFDGVMKACHYNAYTAFECVIPQVEAGTHDLVVYVDNSFHEDSALHVPNDYYTYGGIIRPVAVEEISDLYIQNVMFTPVRQGLGWHGSWKAVVRNMGQVERMVSIRGILAGIDAELGRSLVKSGETVEISSWVAYPDVKEWSLENPNLYALTAILTTEEGYDCDDWLDRVGFRTITTDNGKIQLNGKDVVLQGVNRHEDHPMAGSALPLHLMVRDLELITDLGCNAVRTSHYPYDERFLDLCDERGIAVWEENHARGLSLEQMLNPNFGWQSEQVTREMVQQHYNHPSILIWAILNECASHTEEGRAHYEKQLT…	https://ftp.ncbi.nlm.nih.gov/genomes/all/GCA/001/632/305/GCA_001632305.1_ASM163230v1
SEQF3054_01118	Fastidiosipila sanguinis CCUG 47711	Loop_1	Beta-glucuronidase	No	-	600	935	MLYPKVNNYRNLLSLDGIWKFKCDFETENIKPEHSLTDYEYMAVPGSFNDQTLDLKVRQHSGYFWYETDFNLPKSFFDERIVLRFGSVTHEAWVYVNGKEVCHHKGGFTPFEVEINDFVLSGKNRLTVKVSNILDYTSLPVGNYSEYKDDSGKLIRKVDENFDFFNYAGIHRPVKIYTTPRDYIDDITISYDIDLEAKVADVRTKVAINGDFDEIKIEILDQDDKLVACSSVEETNIRIEEVNLWEPLNAYLYTARVSLIKSEQVIDVYEEEFGVRTIEVKDAEFLINGKLFYFKGFGKHEDTYVNGRGLNEAYNVLDLKLMKKMGANSFRTSHYPYSEEMMRLCDKEGIVVIDEIPAVGLILNFGFNVATGNEGENTWVELKTKEMHEQVIKELIGRD…	https://ftp.ncbi.nlm.nih.gov/genomes/all/GCA/002/998/295/GCA_002998295.1_ASM299829v1
SEQF2720_00592	Melioribacter roseus P3M-2	NTL	Beta-glucuronidase	Yes	0.9992	613	983	MRRLAILLLILTLSSSLYSQNENSTKIDLITNVINRNLISLDGRWNYIVDPYENGFYDYRRRPYDEIGDRTGGFYSNRKPADKTDRVEYDFELSPAMTIPGDWNSQVNELKLYEGTVWFKRDFDVKKKSDKRYFLYFGAVNYEAHVYFNGKKLGVHIGGFTPFNFEVTDLLEDGENFVVVKVDNSRRFDGVPTVNTDWWNYGGITRDVFLIETNATFIRDCKLQLNNNDLGMIEGFVQLDGAKDEQNGTIRIEEANINYKFKTGSNGYATIKIRAGKLNLWSPENPFLYNIKIETETDTLKDKIGFRTIAVKGTDILLNGKPVFLRGICLHEENPLKTGRAYSEAEALMLLNWAKELNCNYVRLAHYPHNEYMVRTAEKMGLLVWEEIPVYWTIQWENE…	https://ftp.ncbi.nlm.nih.gov/genomes/all/GCA/000/279/145/GCA_000279145.1_ASM27914v1
SEQF3677_03680	Victivallales G-1 bacterium HMT-998 CCUG 44730	No_Loop	Beta-glucuronidase	No	-	563	998	MYAYPIYPERNTQSLDGIWDFSFLGSDAPKLESVNPKGIACRELAAVPGCFDAAPKYAGRRGVGVYRRSVEAPAGVRLRLRIGALGLRGRILWDGREIGLNELPYSLQEYEFDSGSSSRHELVILIDNRLDFADTPLFHHFYDFYGYGGIYRSVELETLPEKARFGRVRVETLDLSGRVLVSGTLGGGFAEISAGFDGAAPKKVDAVFNGEEFSFEAKVPSPALWSPDSPNLHLITLKTGSDTVIERFGLRTIRCEKGELLLNGQPLRLRGYNRHDAHPQFGPAMPDELWIEDLQILRDLGCNFIRGCHYPQSQRFLDLCDQLGFLVWEESLGWGDSVEVQSDPKFRRLQVEQTVNMVKASINHPSVILWGFMNESGDDKEVGASLLRELAAAVRAVDR…	https://ftp.ncbi.nlm.nih.gov/genomes/all/GCA/002/998/355/GCA_002998355.1_ASM299835v1
AAA52561.1	Homo_sapiens	No_Loop	Beta-glucuronidase	Yes (Eukarya)	0.9998	651	NA	MARGSAVAWAALGPLLWGCALGLQGGMLYPQESPSRECKELDGLWSFRADFSDNRRRGFEEQWYRRPLWESGPTVDMPVPSSFNDISQDWRLRHFVGWVWYEREVILPERWTQDLRTRVVLRIGSAHSYAIVWVNGVDTLEHEGGYLPFEADISNLVQVGPLPSRLRITIAINNTLTPTTLPPGTIQYLTDTSKYPKGYFVQNTYFDFFNYAGLQRSVLLYTTPTTYIDDITVTTSVEQDSGLVNYQISVKGSNLFKLEVRLLDAENKVVANGTGTQGQLKVPGVSLWWPYLMHERPAYLYSLEVQLTAQTSLGPVSDFYTLPVGIRTVAVTKSQFLINGKPFYFHGVNKHEDADIRGKGFDWPLLVKDFNLLRWLGANAFRTSHYPYAEEVMQMCDRY…	https://enzyme.expasy.org/EC/3.2.1.31

## Sheet: eHOMD v3 (All Loop Class)
FASTA_id	Loop_1_Region	Loop_2_Region	Loop_1_Region_Resiude_Count	Loop_2_Region_Residue_Count	Loop_Class
SEQF1045_00524	GINYLFGGGANFGGKKVGTFDPEH	DSSGQG	24	6	Loop_1
SEQF1045_01494	TMFM	TVASAVNE	4	8	FMN
SEQF1072_01246	NEVTV	YWAHRYKPQEEIAGRNR	5	17	Loop_2
SEQF1072_02193	GPGGYMDKGFVN	TQAGDDP	12	7	Mini-Loop_1
SEQF1137_04624	GFNLSLGIGFEAGNKPKELYSEEAV	DTRPQ	25	5	Loop_1
SEQF1186_04283	GFNLSLGIGFEAGNKPKELYSEEAV	DTRPQ	25	5	Loop_1
SEQF1188_05433	GFNLSLGIGFEAGNKPKELYSEEAV	DTRPQ	25	5	Loop_1
SEQF1189_01844	GFNLSLGIGFEAGNKPKELYSEEAV	DTRPQ	25	5	Loop_1
SEQF1191_01703	GFNLSLGIGFEAGNKPKELYSEEAV	DTRPQ	25	5	Loop_1
SEQF1192_05866	GFNLSLGIGFEAGNKPKELYSEEAV	DTRPQ	25	5	Loop_1
SEQF1193_04423	GFNLSLGIGFEAGNKPKELYSEEAV	DTRPQ	25	5	Loop_1
SEQF1194_01903	GFNLSLGIGFEAGNKPKELYSEEAV	DTRPQ	25	5	Loop_1
SEQF1196_01890	GFNLSLGIGFEAGNKPKELYSEEAV	DTRPQ	25	5	Loop_1
SEQF1197_02131	GFNLSLGIGFEAGNKPKELYSEEAV	DTRPQ	25	5	Loop_1
SEQF1198_01827	GFNLSLGIGFEAGNKPKELYSEEAV	DTRPQ	25	5	Loop_1
SEQF1199_01900	GFNLSLGIGFEAGNKPKELYSEEAV	DTRPQ	25	5	Loop_1
SEQF1200_01862	GFNLSLGIGFEAGNKPKELYSEEAV	DTRPQ	25	5	Loop_1
SEQF1203_01450	GFNLSLGIGFEAGNKPKELYSEEAV	DTRPQ	25	5	Loop_1
SEQF1205_01684	GFNLSLGIGFEAGNKPKELYSEEAV	DTRPQ	25	5	Loop_1
SEQF1206_01685	GFNLSLGIGFEAGNKPKELYSEEAV	DTRPQ	25	5	Loop_1
SEQF1207_01513	GFNLSLGIGFEAGNKPKELYSEEAV	DTRPQ	25	5	Loop_1
SEQF1208_01711	GFNLSLGIGFEAGNKPKELYSEEAV	DTRPQ	25	5	Loop_1
SEQF1213_02517	GFNLSLGIGFEAGNKPKELYSEEAV	DTRPQ	25	5	Loop_1
SEQF1217_01674	GFNLSLGIGFEAGNKPKELYSEEAV	DTRPQ	25	5	Loop_1
SEQF1218_01967	GFNLSLGIGFEAGIKPKELYSEEAV	DTRPQ	25	5	Loop_1
SEQF1219_01746	GFNLSLGIGFEAGNKPKELYSEEAV	DTRPQ	25	5	Loop_1
SEQF1220_01714	GFNLSLGIGFEAGNKPKELYSEEAV	DTRPQ	25	5	Loop_1
SEQF1247_02281	GFNLSLGIGFEAGNKPKELYSEEAV	DTRPQ	25	5	Loop_1
SEQF1252_00142	GLMLSFTFDVSALEKDDFEDDTWE	ANFSKG	24	6	Loop_1
SEQF1257_00449	GFKMAAAAFLGGLNQSFFKGPWL	DTIDEN	23	6	Loop_1
SEQF1286_02420	GINMGLGGGIFGAQGYPTFSAETI	ESETEA	24	6	Loop_1
SEQF1331_01393	GLFQNFNASLDLSPKDNGTWN	ASHEAG	21	6	Loop_1
SEQF1332_00788	GLFQNFNASLDLSPKDNGTWN	ASHEAG	21	6	Loop_1
SEQF1333_01496	GLFQNFNASLDLSPKDNGTWS	ASHEAG	21	6	Loop_1
SEQF1334_00849	GLFQNFNASLDLSPKDNGTWS	ASHEAG	21	6	Loop_1
SEQF1335_01860	GLFQNFNASLDLSPKDNGTWS	ASHEAG	21	6	Loop_1
SEQF1336_00150	GLFQNFNASLDLSPKDNGTWN	ASHEAG	21	6	Loop_1
SEQF1336_01590	GLFQNFNASLDLSPKDNGTWN	ASHEAG	21	6	Loop_1
SEQF1337_01334	GLFQNFNASLDLSPKDNGTWS	ASHEAG	21	6	Loop_1
SEQF1338_00777	GLFQNFNASLDLSPKDNGTWS	ASHEAG	21	6	Loop_1
SEQF1356_01200	GLFQNFTTSLDLTPKDMGTWT	ASHEAG	21	6	Loop_1
SEQF1376_01797	GFNLSLGIGFEAGNKPKELYSEEAV	DTRPQ	25	5	Loop_1
SEQF1385_02052	GMSWLQYA	GLDGDGERPR	8	10	Mini-Loop_2
SEQF1408_02407	GFNLSLGIGFEAGNKPKELYSEEAV	DTRPQ	25	5	Loop_1
SEQF1429_02205	GFNLSLGIGFEAGNKPKELYSEEAV	DTRPQ	25	5	Loop_1
SEQF1430_01735	GFNLSLGIGFEAGNKPKELYSEEAV	DTRPQ	25	5	Loop_1
SEQF1433_01577	GFNLSLGIGFEAGNKPKELYSEEAV	DTRPQ	25	5	Loop_1
SEQF1478_00657	SRMNK	TIAGDIP	5	7	FMN
SEQF1497_00860	GMSWLQYA	GLDGDGERPR	8	10	Mini-Loop_2
SEQF1503_01686	GFNLSLGIGFEAGNKPKELYSEEAV	DTRPQ	25	5	Loop_1
SEQF1504_01802	GFNLSLGIGFEAGNKPKELYSEEAV	DTRPQ	25	5	Loop_1
SEQF1507_02082	GFNLSLGIGFEAGNKPKELYSEEAV	DTRPQ	25	5	Loop_1
SEQF1508_00423	GFNLSLGIGFEAGNKPKELYSEEAV	DTRPQ	25	5	Loop_1
SEQF1509_01092	GFNLSLGIGFEAGNKPKELYSEEAV	DTRPQ	25	5	Loop_1
SEQF1510_02326	GFNLSLGIGFEAGNKPKELYSEEAV	DTRPQ	25	5	Loop_1
SEQF1511_02280	GFNLSLGIGFEAGNKPKELYSEEAV	DTRPQ	25	5	Loop_1
SEQF1512_02369	GFNLSLGIGFEAGNKPKELYSEEAV	DTRPQ	25	5	Loop_1
SEQF1513_01081	GFNLSLGIGFEAGNKPKELYSEEAV	DTRPQ	25	5	Loop_1
SEQF1514_01775	GFNLSLGIGFEAGNKPKELYSEEAV	DTRPQ	25	5	Loop_1
SEQF1515_00917	GFNLSLGIGFEAGNKPKELYSEEAV	DTRPQ	25	5	Loop_1
SEQF1516_01787	GFNLSLGIGFEAGNKPKELYSEEAV	DTRPQ	25	5	Loop_1
SEQF1517_02241	GFNLSLGIGFEAGNKPKELYSEEAV	DTRPQ	25	5	Loop_1
SEQF1518_01298	GFNLSLGIGFEAGNKPKELYSEEAV	DTRPQ	25	5	Loop_1
SEQF1519_01583	GFNLSLGIGFEAGNKPKELYSEDAV	DTRPQ	25	5	Loop_1
SEQF1523_02201	GLFQLFNAALNLTGDSDEVKNTWE	AGHEKG	24	6	Loop_1
SEQF1572_02148	GFNLSLGIGFEAGNKPKELYSEEAV	DTRPQ	25	5	Loop_1
SEQF1624_01799	GFNLSLGIGFEAGNKPKELYSEEAV	DTRPQ	25	5	Loop_1
SEQF1638_01406	GLMASFDFNLSILEQDDFEDDTWK	ATFSKG	24	6	Loop_1
SEQF1638_02086	GFKMAAASFLGGLNQSFFDGDWT	DTSNES	23	6	Loop_1
SEQF1639_01697	GFNLSLGIGFEAGNKPKELYSEEAV	DTRPQ	25	5	Loop_1
SEQF1656_01564	GPGGYADKGFVD	KYEGDNP	12	7	Mini-Loop_1
SEQF1710_02186	GFNLSLGIGFEAGNKPKELYSEEAV	DTRPQ	25	5	Loop_1
SEQF1711_02431	GFNLSLGIGFEAGNKPKELYSEEAV	DTRPQ	25	5	Loop_1
SEQF1712_01845	GFNLSLGIGFEAGNKPKELYSEEAV	DTRPQ	25	5	Loop_1
SEQF1713_01601	GFNLSLGIGFEAGNKPKELYSEEAV	DTRPQ	25	5	Loop_1
SEQF1717_00050	GFKMAAAAFLGGLNQSFFKGPWL	DTIDEN	23	6	Loop_1
SEQF1718_00045	GFKMAAAAFLGGLNQSFFKGPWL	DTIDEN	23	6	Loop_1
SEQF1728_01802	GLNGSFGGGANFNGQALSTFDKHGI	DSTSDG	25	6	Loop_1
SEQF1754_04364	GFNLSLGIGFEAGNKPKELYSEEAV	DTRPQ	25	5	Loop_1
SEQF1769_00607	GLNRSITNFLNVTNSNQSHFFASKTV	ESTTQE	26	6	Loop_1
SEQF1773_00455	GLNRSITNFLNVTNSNQSHFFASKTV	ESTTQE	26	6	Loop_1
SEQF1781_01467	GFKMAAAAFLGGLNQSFFKGPWL	DTIDEN	23	6	Loop_1
SEQF1801_00909	GINMGLGGGIFGAQGYPTFSAETI	ESETEA	24	6	Loop_1
SEQF1839_00881	GIHLNFMVALGGTIAHDTWK	ASNEAG	20	6	Loop_1
SEQF1851_00084	GINLKFGGGAAFGGERVETFDPEH	DSGAPG	24	6	Loop_1
SEQF1861_00193	GLMVSFTFDNSEISKPGYQDDTWK	ANYSKG	24	6	Loop_1
SEQF1861_02216	GFKMAAASFLGGLDQSFFDGDWI	DTSSES	23	6	Loop_1
SEQF1862_01577		DTSTDS	0	6	No_Loop
SEQF1881_00560	WAIQFEK	PDTD	7	4	No_Loop
SEQF1881_02651	SRMNK	TIAGDIP	5	7	FMN
SEQF1911_01984	GMSWLQYA	GLDGDGERPR	8	10	Mini-Loop_2
SEQF1922_00106	GIYETFNVSLGGNGDFPKGNTWD	ASHEKG	23	6	Loop_1
SEQF1932_01181	GPGGYADKGFVD	KYEGDNP	12	7	Mini-Loop_1
SEQF1935_01529	GPGGYADKGFVD	KYDGDNP	12	7	Mini-Loop_1
SEQF1990_01022	GMNMGLGGGIFGAQGYTTFSEETI	ESETEA	24	6	Loop_1
SEQF1995_01398	GLFQNFNASLDLSPKDNGTWN	ASHEAG	21	6	Loop_1
SEQF2053_02058	GMSWLQYA	GLDGDGERPR	8	10	Mini-Loop_2
SEQF2114_00046	GFKMAAAAFLGGLNQSFFKGPWL	DTIDEN	23	6	Loop_1
SEQF2117_00214	GFKMAAAAFLGGLNQSFFKGPWL	DTIDEN	23	6	Loop_1
SEQF2119_01645	GFKMAAAAFLGGLNQSFFKGPWL	DTIDEN	23	6	Loop_1
SEQF2147_01748	GPGGYADKGFVD	KYDGDNP	12	7	Mini-Loop_1
SEQF2149_01873	GPGGYADKGFVD	KYEGDNP	12	7	Mini-Loop_1
SEQF2161_02370	GINMGLGGGIFGAQGYPTFSAETI	ESETEA	24	6	Loop_1
SEQF2162_02420	GINMGLGGGIFGAQGYPTFSAETI	ESETEA	24	6	Loop_1
SEQF2163_00913	GINMGLGGGIFGAQGYPTFSAETI	ESETEA	24	6	Loop_1
SEQF2164_02381	GINMGLGGGIFGAQGYPTFSAETI	ESETEA	24	6	Loop_1
SEQF2165_02353	GINMGLGGGIFGAQGYPTFSAETI	ESETEA	24	6	Loop_1
SEQF2166_02355	GINMGLGGGIFGAQGYPTFSAETI	ESETEA	24	6	Loop_1
SEQF2189_01474	GINMGLGGGIFGAQGYPTFSAETI	ESETEA	24	6	Loop_1
SEQF2190_00638	GINMGLGGGIFGAQGYPTFSAETI	ESETEA	24	6	Loop_1
SEQF2191_00723	GMNMGLGGGIFGTQGYTTFSAETI	ESETEA	24	6	Loop_1
SEQF2208_01426	GIHLNFMVTLGGAMTHDTWK	ASNEAG	20	6	Loop_1
SEQF2209_01985	GLFQNFNASLDLSPKDNGTWN	ASHEAG	21	6	Loop_1
SEQF2427_00251	GFKMAAASFLGGLNQSFFDGDWI	DTSTDS	23	6	Loop_1
SEQF2427_01958	GLMVTFGFDVSMLESDDYQDDTWT	ATFSKG	24	6	Loop_1
SEQF2428_00221	GFKMAAASFLGGLNQSFFDGDWI	DTSTDS	23	6	Loop_1
SEQF2428_01996	GLMVTFGFDVSMLESDDYQDDTWT	ATFSKG	24	6	Loop_1
SEQF2442_02442	GIHLNFMVTLGGAMTHDTWK	ASNEAG	20	6	Loop_1
SEQF2462_01804	GVHLNFGGGAALKDGKRVNTFDPIEQG	DTGSKG	27	6	Loop_1
SEQF2499_02764	GFKMAAAAFLGGLNQSFFKGPWL	DTIDEN	23	6	Loop_1
SEQF2500_00618	GFKMAAAAFLGGLNQSFFKGPWL	DTIDEN	23	6	Loop_1
SEQF2508_01834	GPGGYADKGFVD	KYDGDNP	12	7	Mini-Loop_1
SEQF2510_00784	GPGGYADKGFVD	KYEGDNP	12	7	Mini-Loop_1
SEQF2516_01328	GLFQNFNASLDLSPKDNGTWS	ASHEAG	21	6	Loop_1
SEQF2558_01209	M	ESTTQE	1	6	No_Loop
SEQF2565_00138	GLMLSFTFDVSALEKDDFEDDTWE	ANFSKG	24	6	Loop_1
SEQF2568_00039	GFKMAAAAFLGGLNQSFFKGPWL	DTIDEN	23	6	Loop_1
SEQF2569_00049	GFKMAAAAFLGGLNQSFFKGPWL	DTIDEN	23	6	Loop_1
SEQF2583_01908	GINLKFGGGAAFGGERVETFDPEH	DSGAPG	24	6	Loop_1
SEQF2680_02317	GPGGYADKGFVD	KYDGDNP	12	7	Mini-Loop_1
SEQF2683_02256	GPGGYADKGFVD	KYEGDNP	12	7	Mini-Loop_1
SEQF2705_00395	GLNVGIAAGILGGQSQPTFCPERA	ETHTEA	24	6	Loop_1
SEQF2707_01818	GFMASLMNFLDAANDANPNRDRGFFDDPVV	DSAADA	30	6	Loop_1
SEQF2712_00123	GIHLNFMVTLGGAMTHDTWK	ASNEAG	20	6	Loop_1
SEQF2713_00256	GIHLNFMVTLGGAMTHDTWK	ASNEAG	20	6	Loop_1
SEQF2720_00592	WTIQWEN	PVTE	7	4	NTL
SEQF2731_02374	GPGGYADKGFVD	NETGDNP	12	7	Mini-Loop_1
SEQF2738_01199	NEVTV	YWAHRYKPQEEIAGRNR	5	17	Loop_2
SEQF2738_02236	GPGGYMDKGFVN	TQAGDDP	12	7	Mini-Loop_1
SEQF2760_01822	SRMNK	TIAGYIP	5	7	FMN
SEQF2761_00402	SRMNK	TIAGYIP	5	7	FMN
SEQF2778_00968	GLMANFGFDLIGTTEKKNTWE	STAEKG	21	6	Loop_1
SEQF2809_01747	TTYM	TTSTGVTP	4	8	No_Loop
SEQF2810_00167	GLMVTFGFDVSMLESDDYEDDTWK	ATFSKG	24	6	Loop_1
SEQF2810_01274	GFKMAAASFLGGLDQSFFDGDWI	DTSSDS	23	6	Loop_1
SEQF2860_01600	GVHLNFSTVLYGVSTRDTFK	ASTEEG	20	6	Loop_1
SEQF2880_04707	GLSLEQML	ASHTE	8	5	No_Loop
SEQF2892_00035	GVHLNFMVALGGQLEHDTWK	ASNEKG	20	6	Loop_1
SEQF2917_00422	SGMNK	TIAGDIP	5	7	FMN
SEQF3051_00867	NRVTG	YHPHGYT	5	7	No_Loop
SEQF3051_01919	GPGGYADKGFVD	KEEGDNP	12	7	Mini-Loop_1
SEQF3051_02524	QNIDFNS	SPSK	7	4	No_Loop
SEQF3054_01118	GLILNFGFNVATGNEGENTWV	ADFIDG	21	6	Loop_1
SEQF3056_02138	GPGGYADKGFVD	KEEGDNP	12	7	Mini-Loop_1
SEQF3056_02833	QNIDFNS	SPSK	7	4	No_Loop
SEQF3065_04626	GLSLEQML	ASHTE	8	5	No_Loop
SEQF3066_02553	GVHLGFGGGAAFKDGKKVLTFDPIAEG	DSGGKG	27	6	Loop_1
SEQF3085_01888	GLNWSMAGGILDSDGGETFEDGHV	DSAADR	24	6	Loop_1
SEQF3087_00072	GLVDGFGFELLDKKKVNNTWT	ASSQEG	21	6	Loop_1
SEQF3087_00567	GLMANFGFDLNGTTEKKNTWE	STAEKG	21	6	Loop_1
SEQF3152_02024	SEHM	TISTKDEA	4	8	No_Loop
SEQF3163_02102	SEHM	TISTKDEA	4	8	No_Loop
SEQF3164_01856	SEHM	TISTKDEA	4	8	No_Loop
SEQF3677_03680	GDSVEVQS	GDDKE	8	5	No_Loop
SEQF3706_02233	GMLRSTKNFADATTKAQGATFFDDPAV	DFSSEA	27	6	Loop_1
AAA52561.1	GLALPQFF	ASHLESAG	8	8	No_Loop

## Sheet: eHOMD v3 (All Loop Distrib)
GUS Class	Unique_Count	Percent of Total
Loop_1	125	75.7576
mini-Loop_1	14	8.48485
Loop_2	2	1.21212
mini-Loop_2	4	2.42424
NTL	1	0.606061
No_Loop	13	7.87879
FMN	6	3.63636

## Sheet: Non-redundant Seq (eHOMD v3)
Sequence_ID	Strain_ID	Functional_Annotation	Sequence Length	Signal Peptide (Sec/SPI)	SP Likelihood	HMT_ID	Loop_Class	Sequence	Source
SEQF1839_00881	Staphylococcus_warneri_L37603_	Beta-glucuronidase	601	No	-	76	Loop_1	MLYPILTETRQLVDLSGTWKFKLVQHQEEIDVSHPLDTEDVMAVPGSYNDQGVIQSIRRHVGEVVYERTIVIPKQLSGERIVLRFGSVTHHAKVYIDGQEVITHSGGFLPFEADISNIATVGSHRLTVKVNNVLTHSTLPVGNYSEQTREDGTVIPVNEPNFDFFNYAGIHRPVKIYTTPHTFISDIAINPELNGVDESIVHYEVTMVNGGDKVDQVKITILDENDHTVAEREGAKGNITIQNPILWQPLDAYLYHMKVELLNDNECVDVYTERFGIRSVEVKDGQFLINDKPFYFKGFGKHEDTYYNGRGLNESANVMDINLMKWIGANSFRTSHYPYSEEMMRLADEQGIVVIDETTGVGIHLNFMVALGGTIAHDTWKEIDTHQAHKEVIEDLIAR…	https://ftp.ncbi.nlm.nih.gov/genomes/all/GCA/000/175/175/GCA_000175175.1_ASM17517v1
SEQF1881_00560	Lachnoanaerobaculum_orale_F0431_	Beta-glucuronidase	593	No	-	82	No_Loop	METNKNEQIVEEIHIVDYKSEYESKIATAKTMIFDTGRDRELLNGQWNYAVDQLDAFLRGRWYKENRFDKNRNTLPLDYSYDEWPIMNLPCCWNNFRSEYMLYEGSMVFTRRFYFKKKGNERVFLKVGAANYVCRVFLNKKYVGMHRGGNTPFFIDITDEIEEDNRIILQVDNTAAADQVPTDNTDWFNYGGIYRDIALIRVPRVFIKDYQIGLVPDGKFNKIFVKLKLSEKVNKSATLHIDELGICREIVITDGKGEAIIEAEVELWSPNNVKLYRTVVVSGEDEITDYIGFREVRVEGQDILLNGESIFLRGISCHEESVENGKSLTDEERIQNISIAHELSCNFMRLAHYPHHENSAILSDQNGMLLWEEIPVYWAIQFEKEATFEDASNQLRELI…	https://ftp.ncbi.nlm.nih.gov/genomes/all/GCA/000/242/315/GCA_000242315.1_ASM24231v1
SEQF2917_00422	Lachnoanaerobaculum_sp._HMT_083_MSX33_	Beta-glucuronidase	762	No	-	83	FMN	MRVIDDLNKDWLFKKNIEVTDKLIIDESFDMINVPHTYNGFDGQDGGNDYYKGKAVYVKKLIRPLVSPESDFILNFEGVNSIARVYIDGEFVQEHRGGYSRFRVNITRFFEKKDALMLAVEVDNANHSDVYPQMADFTFYGGIYRNVSLISVPKTRFDIEYYAGSGVSVTSKIDGDDAIIDITAYVKDPDESDMVTIEVKDGDSYEDVGFVVAPAKKITKLSMKIDDAHLWNGVEDPFLYKLSVKLVRHNEVLDNVEVNHGIREYYVDPEKGFFLNGKSLPLRGVSRHQDRLGKGNALAELDHFDDYDLIMDVGANSVRLAHYQQDDYFYELCDRYGLVVWAEIPFISGMNKDPKAHENAMEQMKELIYQNYNHSSICFWGISNEITIAGDIPGLADNL…	https://ftp.ncbi.nlm.nih.gov/genomes/all/GCA/000/512/995/GCA_000512995.1_LspMSX33v1.0
SEQF1045_00524	Shuttleworthia_satelles_DSM_14600_1	Beta-glucuronidase	617	No	-	95	Loop_1	MLYPIMTPSRLVEDLAGIWDFQLDPEERGFAEKWYEKPLKDPMTMPVPASFNDLKDGSDFRDYHGWVFYQRRISLPAFMAKQRVMLRFDAATHHANVYLNGRLIAEHQGGFLPFEVEITDDLREGEDNLLTVAINNFIDNTTLPVGMIGNMLGGNLGASPEPKHPGPNFDFFNYAGLNRTVRIYTTPGQYIADLTVTSQIDGEDGTRPIADGKKALLNYTVAVGGQEDPALARDAHVEVYDEEGNKVAEANGLSGQLTIEQARLWRPLNAYLYRIRVSYGEDIYELPYGIRTVKVVGNRFLINGRKFYFKGYGKHEDTFPHGRGINLAMNTRDISIMKWQGANSFRTSHYPYSEEMMRQCDREGIVVIDETTAVGINYLFGGGANFGGKKVGTFDPEHG…	https://ftp.ncbi.nlm.nih.gov/genomes/all/GCA/000/160/115/GCA_000160115.1_ASM16011v1
SEQF1045_01494	Shuttleworthia_satelles_DSM_14600_2	Beta-glucuronidase	766	No	-	95	FMN	MSSVDICENWKFIKFASSAQDAAIRAVMPEAETVSLPHTWNAVDGQDGGNDYYRGKCWYVRALQAEEIPLYENGRVYLEFEGAAYTAEVYVNGACKCHHENGFSTFRIDITEELLKTETLEIVVSCENGDSDRVYPQQADFTFYGGLYRAVRVLSLPLVHFDRDYFGSCGLKVTPLLDLDLGYADVTLETWVKQGTSAAFGQKVRFQIMDGEGQAILKEEVRTDESGHAICTVRIENARRWEGIKDPYLYTVVAALADETLSEKFGCRTFDIDPQKGFLLNGHPYPLRGVSMHQDVKGMGNAITKAVLDQNMAFVREIGANTLRLAHYQHAQYFYDLCDREGIVVWAEIPFITMFMPKGRECTLQMMRELIAQNYNHASIAVWGLSNEITVASAVNEEL…	https://ftp.ncbi.nlm.nih.gov/genomes/all/GCA/000/160/115/GCA_000160115.1_ASM16011v1
SEQF1478_00657	Lachnoanaerobaculum_umeaense_F0167_	Beta-glucuronidase	762	No	-	107	FMN	MRIIENVMEGWMFKKTEEIPNVLPADESWDRINLPHTYNAFDGQDGGNDYYKGKAVYVKRLERPLVSPDSEFILSFGGVNSVARVYIDGEFVQEHRGGYSRFRVNITRFFENKKSIVLAVEVDNTNSSDVYPQMADFTFYGGIYRDVSLISVPKTRFDIEYYAGSGVAVTSKLNGEDAIIDITAYVKDPDESDMVMVEVRDNDSYDDVGFVVAPAKKITKLSLKIDNPRLWNGIEDPFLYDLSIKLVRHNEVLDDVEVNHGIREYYVDPDKGFFLNGKSLPLRGVSRHQDRLGNGNALDQIDHFEDLDLILDVGANTVRLAHYQQDDYFYELCDRYGLIVWAEIPFISRMNKDPKAHENAMEQMKELVYQNYNHSSIFFWGISNEITIAGDIPGLTDNL…	https://ftp.ncbi.nlm.nih.gov/genomes/all/GCA/000/209/465/GCA_000209465.1_Lach_bact_F0167_V1
SEQF2860_01600	Staphylococcus_cohnii_snuds_2_	Beta-glucuronidase	597	No	-	117	Loop_1	MLYPVTNEQRSIIDLNGVWQFKLEENYDQIDVTKPLDTDLVMAVPGSYNDQGVTANIRNHVGNVWYERMFTIPNVLSDERIVLRFGSATHKATVYIDGQEVTSHQGGFLPFEVELNQKFSTGKHRLTVCVNNILDETTLPVGNYSETTDKDGNLIKRNKPNFDFFNYAGLHRPVKIYTTPQTFIKDIEIVPEVKNNVADINYNVSINEPVDDILIKLIDEAGKVVAETTDAQGSIKVEQPHLWQPLNAYLYHLEVTLVDNNQAVDSYTERFGIRSVEVKQGQFLINDQPFYFKGFGKHEDTYYNGRGLNEVTNVMDFNLIKWIGGNSFRTSHYPYSEEMMRLADEQGIVVIDETTAVGVHLNFSTVLYGVSTRDTFKEIGTKKAHESVIKDLIDRDKNH…	https://ftp.ncbi.nlm.nih.gov/genomes/all/GCA/001/990/205/GCA_001990205.1_ASM199020v1
SEQF2892_00035	Staphylococcus_haemolyticus_s167_	Beta-glucuronidase	601	No	-	120	Loop_1	MLYPINTETRQLLDVSGIWKFKLVGYKEHVDVSQALDTEDVMAVPGSYNDQGVIQSIRQHVGDVYYEREIMIPKHLKGERIVLRFGSVTHHATVYLDGKEIVTHSGGFLPFEVNITEIATTGSHRLTVKVNNILTHSTLPVGNYSERVDEDGTVTPVNTPNFDFFNYAGIHRPVKIYTTPQTYIQDIVINPEVKQSGESIVNYKVNVHGNRSDIDRISVTIIDEDGQVVTKHDESEGAMSIDNPHLWQPLNAYLYHMKVELLNDGEVVDVYTERFGIRSVEVKDGQFLINNKPFYFKGFGKHEDTFYSGRGLNEAANVMDINLMKWIGANSFRTAHYPYSEEMMRLADEQGIVVIDETTAVGVHLNFMVALGGQLEHDTWKEIDTHQAHKEVIEGLIER…	https://ftp.ncbi.nlm.nih.gov/genomes/all/GCA/001/611/955/GCA_001611955.1_ASM161195v1
SEQF2583_01908	Acidipropionibacterium_acidifaciens_DSM_21887	Beta-glucuronidase	758	No	-	191	Loop_1	MARELGQAGSEGLTGILLPVVGYAKETGFDSEVTCEHGLWLVWDRLVRMGAGRVDPGVTLEAIGPLAAPSNGIYSITCPVPGGAFVVLFLALWFLYPLDKERVDANAARLAAQREAEGAARPSTAAPAGRPRAPRRPSTGSKRGMMLYPTTTDSRTVIDLGGIWDFALDDGTGFDDRWCAAPLADAMTMPVPASYNDLKEGVDIRDHCGWVFYQRTVQVPAALRGQRVVLRADAVTHHARVYLNGEFLGEHRGGFLPFEVELDGHLAAGDNLLTIAVDNVIDHTTLPVGGTGDMLGGGPGAALADSPSGSRKQNHPNFDFFNYCGITRPVRLCATPREYIADIALTSDVEGLDGASGTAARATVHYEVTTVGDGECTVELLDADGARIDGARGTSGELV…	https://ftp.ncbi.nlm.nih.gov/genomes/all/GCA/000/478/805/GCA_000478805.1_PacidF0233v2.0
SEQF2147_01748	Prevotella_maculosa_OT_289	Beta-galactosidase	694	Yes	0.6659	289	Mini-Loop_1	MIMSTYHKFNHGRSPSRQRWLLLFSLLFCGLMAQAGRTLIPINDNWKFRFSHEVHKESGQQVSLPHTWNAMDALSGKPDYKRGIGNYSRSFRVPMAWKGRRIFIRFEGANAVTDLFLNGKHVGEHRGGYGAFIFELTDLVTYGAENKLLVRVNNAEQLDVMPLVGDFNFYGGIYREVALMLTNDVCISPLDYASPGVYLRQTKVDDRQADVYTDIMLANRTDKTQEISVTVEAFSGEKAVTKQQKTVKVSAHATLQKLTIPFTILQPHLWNGTQDPYIYKVKVCVWQGKTLLDEVEQPLGLRSFHVDPARGFFLNGRHLPLHGVCRHQERALVGNALTPQDIEEDVRLMREMGVNAVRLAHYPQSAYTYEQMDRAGIVTWAEIPFVGPGGYADKGFVDS…	https://ftp.ncbi.nlm.nih.gov/genomes/all/GCA/000/243/015/GCA_000243015.1_Prev_macu_OT_289_V1
SEQF1935_01529	Prevotella_pleuritidis_F0068_	Beta-galactosidase	702	Yes	0.8373	303	Mini-Loop_1	MYVEIGYLAVRKGAHMPLFVSSKKGKIWRRTSTLLALLSIVLSLQAQRHTITLNDNWWFRFSHQVQKGSGQRVDLPHTWNAVDAQSGKQDYKRGIGNYTKTFFVPESWRQHRLFIRFEGANSIADVFINGRHIGEHRGGYTAFVFELTDKVDYGKDNILLVRVNNGEQLDVMPLVGDFNFYGGIYRDVALLLTDNVCISPLDYASPGIYLRQKEVNDRSATVETGIVLSNSTATTQTIDIRVQVLDGSSVITERTKSVKVRPRTTAQTIDIPFSIARPHLWNATEDPFMYTVKVSIWRGQTLIDEVTQPLGLRYYHFDSAKGFFLNGRHLPLHGVCRHQERAEVGNALRHAHIDEDIRLMREMGVNAVRLAHYPHSDYTHKQMDRTGIVTWAEIPFVGP…	https://ftp.ncbi.nlm.nih.gov/genomes/all/GCA/000/468/135/GCA_000468135.1_PpleuF0068v1.0
SEQF1932_01181	Prevotella_salivae_F0493_	Beta-galactosidase	694	Yes	0.9988	307	Mini-Loop_1	MYMYTPNTLNHNKISLNRRLILLLSLICVATFSMAQRAILPLNDNWLFRFSHEVQKESGRKVMLPHTWNAVDALSGKPDYKRGIGNYSRTLNVPLSWKGKRIFIRFEGANSVTNLFLNGKHIGEHRGGYGAFIFELTDKLTYGGQNQLLVRVNNAEQLDVMPLVGDFNFYGGIYREVALLLTDSICISPLDYASPGIYLRQTKVNAQQADVQTDVIIDNPTHNKQAVDVSIEVFAGTKSVLKQQKTLALDAQSTVQRHTIPFTLHRPHLWNATEDPFMYKVKVSLRQGNRLLDEVEQPLGLRSYQVNPSRGFFLNGRHLPLHGVCKHQDRAVVGNAITRENTTEDVKIMREMGVNAVRLAHYPHAAYTYEQMDRAGIVTWAEIPFVGPGGYADKGFVDS…	https://ftp.ncbi.nlm.nih.gov/genomes/all/GCA/000/477/535/GCA_000477535.1_PsaliF0493v1.0
SEQF1656_01564	Prevotella_oris_F0302_	Beta-galactosidase	692	Yes	0.9993	311	Mini-Loop_1	MLNYTSFTHSRSNSIQRLFLLLSLVFVTTISSAQRAVIPLNNDWLFRFSHEVHKGSGHKVALPHTWNAVDALSGKPDYKRGIGNYSRSLFVPASWQGRRIFIRFEGANTTTDLFLNGKHIGEHRGGYGAFIFELTDKLIYGAKNQLLVRVNNAEQLDVMPLVGDFNFYGGIYRNVALLLTNDVCISPLDYASPGIYLRQTKVDAQQADVKADVMLDNPTDKTQQVEVAVEVFSGGKSISKQQKSIRLEAQAMVKKHTIPFTIHRPHLWNGTQDPFTYKVKVSLWQGKTLLDEVEQPLGLRYYKVDPARGFFLNGRHLQLHGVCRHQDRAVVGNALAPEDIREDVKLMREMGVNAVRLAHYPHSSYTYDQMDRAGIVTWAEIPFVGPGGYADKGFVDSER…	https://ftp.ncbi.nlm.nih.gov/genomes/all/GCA/000/162/915/GCA_000162915.1_ASM16291v1
SEQF3085_01888	Corynebacterium_massiliense_DSM_45435	Beta-glucuronidase	608	No	-	333	Loop_1	MTATRDSRSLDGIWHFAVDWNNDLDPAELTTSGLPHPVEIAVPASVNDQFADSETRDHVGYWWYQRRVRVPKTWKDQETALHFGSATHHAAVWINGKHVGSFKGGYLPFEFDVTDHVTAGEEFLLTVRVDNRLDNSCIPPGEVKVLPDGRRVQGYLHDLYNYTGLHRSVNLVTRSPRHVDDVTISTTHDENSATVNWRIELSEPAVAAGDEIRVSIVDQHTGEAVAEGRGADSSVVIDNPVVWTPGVGGLYDLVITVVSNDGEVLDEYAQHFGVRTVEIRGTDFLINGEPFYFTGFGMHEDHNTLGKGHSNPHMVQDFELLNWIGANSLRTSHYPYSEEFMDYCDRNGIVVLDETPAVGLNWSMAGGILDSDGGETFEDGHVDASTQAQHRREIEGLIS…	https://ftp.ncbi.nlm.nih.gov/genomes/all/GCA/000/420/605/GCA_000420605.1_ASM42060v1
SEQF3706_02233	Fannyhessea_sp._HMT_416_W9116_	Beta-glucuronidase	616	No	-	416	Loop_1	MSFASLYPRITRTRRIEDLSGVWDFQFDPERRGVAQGWAKGLPDPIEMPVPASFNDIFTDKASREYYGDFWYLRKVFIPGEWQDKELDIRFDAATHRARVFVNGDEIASHEGGFTPFVAHLNGHVRFNDWNTVAVLVNNELTEHTIPCGGTATLRDGTKICAPYFDFFNYSGLNRTVRLLATPKERIEDFAVTTQIVPQADGGSTARVSYTVRTTGTHRVEVHVLDEDGGEVGAALGSAGTIEIASAHLWNLRAAYLYTFRAEIWDEDALVDEWYDEIGLRTVEISHRQILVNGHPVYLKGFGRHEDSPVHGRGTDPVVNHRDFELLKWMGANSFRTSHYPYAEEQLYEADREGFFVIDEVAAVGMLRSTKNFADATTKAQGATFFDDPAVQEKTLPAH…	https://ftp.ncbi.nlm.nih.gov/genomes/all/GCA/018/128/285/GCA_018128285.1_ASM1812828v1
SEQF1862_01577	Lentilactobacillus_parafarraginis_F0439_	Beta-glucuronidase	208	No	-	418	No_Loop	MIKRDKNHPSVLAWSLCNEPDTSTDSAVPYFTKLFNDSAELDPQKRPRTFTLNEDDTFEKSKCKQFPDFFLLNRYPGWYHKWGYEISDGEAALRDELDEWQKSDIDKPVVFSEYGADTEPGLHKLPSIMWSEEYQIELLEMFDRVFDSCDFIRGEQPWNLADFQTVEGNMQVNGNKKGLFTRDRQPKAEAFYLRKRWTKLPLNYKSGQ	https://ftp.ncbi.nlm.nih.gov/genomes/all/GCA/000/238/835/GCA_000238835.1_ASM23883v1
SEQF1861_00193	Lentilactobacillus_kisonensis_F0435_1	Beta-glucuronidase	583	No	-	424	Loop_1	MVDPETTPIDPGKPLPTNDVMAVPASFNDQTAEAKIRSHTGYFWYQRSFTVAKPLRAQRLVLRFGSATHEAWVYLNGKEITHHKGGFTPFEVEINDYLKDEDNLLTVKLSNILDYSTIPVGNYSETKDVDGHITRKVDENFDFFNYAGLNRPIKIYSTPKAHIDDIVIAPDVDLAHKQADVHIMVQTGGEPFDEVRTIILDEEGHQVGEGSGTDEQITLSRVHLWQPLHAYLYTAKVEGMLNGQPVDIYEEPFGVRTVKVTDGKFLINGQPFYFKGFGKHEDTYVNGKGLNEAYNVLDLNLMKKMGANSFRTSHYPYSDEMMRLCDREGIVVIDETPAVGLMVSFTFDNSEISKPGYQDDTWKDLKTATAHRQAIHEIIDRDKNHACVVMWSIANEAAN…	https://ftp.ncbi.nlm.nih.gov/genomes/all/GCA/000/242/275/GCA_000242275.1_ASM24227v1
SEQF1861_02216	Lentilactobacillus_kisonensis_F0435_2	Beta-glucuronidase	603	No	-	424	Loop_1	MEKSLLYPVTNAYREDQKLDGLWDFKFDPASEGEKNGWTEGLADPIEMPVPASFNDFFTDKDAREYTGDFWYVKKVFIPKYFEGKQIGLRFGAATHRATVYVNGQKIRSHEGGFLPFTADITGATKLGEENVVAVKINNELHRDALPAGDTMTLKNGKKMAKPFFDFYNYSGLNRSVHLIAIPKDNVYDYSTTYEVSDEQATVHYTVQTDAQADVKVSLADEAGNVVATATGSTGDLVVKNPTLWQVRDAYLYTIKIQLLENGTVVDAYSDEIGLRTIEIQGHQILVNHKPVYLKGFGRHEDSIYAGRAFDLNVERRDLNLMKWIGANSYRSSHYPYDEQAYKFADREGILITDEVPAVGFKMAAASFLGGLDQSFFDGDWIDELYKKHIDQVKDMIKR…	https://ftp.ncbi.nlm.nih.gov/genomes/all/GCA/000/242/275/GCA_000242275.1_ASM24227v1
SEQF3051_00867	Bacteroides_zoogleoformans_ATCC_33285_1	Beta-galactosidase_BoGH2A	704	Yes	0.9993	465	No_Loop	MKNNFFIVGALILLAGVFNRVNAREVISFNSDWEFKKGPFPKDAMQAAVKWCTDWQEVTLPHTWNAEDMQKKVSAFYEGMGYYRKIYVFPENMKDKRLFLRFEGVGSCTEVYINGYLVGTHKGAYSAFVCEIGSQVKFGEENEVIVKADNTARPDVIPTNHILFGVYGGIYRPVWLVVTELCSIVANDCASSGVYITQKDVSKQYAEVTVKVKMDNATLTPVPLVLENAICDGSGKLVKKHSQAFELTPQGVQTYSSQFKLSNPHLWQGREDPYLYKVVSRLVQDGRVLDEIIQPLGLRKYEVVAGKGFFLNGKKYPMYGVTRHQDWWELGSALTNKEHDFDLAQIMDIGATTVRFAHYQQSDYIYSRCDTLGLVIWAEIPFVNRVTGQEWENAHQQMR…	https://ftp.ncbi.nlm.nih.gov/genomes/all/GCA/002/998/435/GCA_002998435.1_ASM299843v1
SEQF3051_01919	Bacteroides_zoogleoformans_ATCC_33285_2	Beta-glucuronidase	679	Yes	0.9992	465	Mini-Loop_1	MKAFISSLTAIILFAFTEPALGQRQTYSLNPDWQFRFSHQVHRNTEQRVDLPHTWNAQDALSGKIDYKRGIGNYTKKIFIPEAWKQKRLFIRFEGANSIANLFVNGKHRGEHRGGYGAFIFELTNHVRYGEENSLLVRVNNAEQLDVMPLVGDFNFYGGIYRDVEFIITDNVCISPLDYASPGLYLTQQDVNEKQAKVQATVMLSNVYTIPQERVIRLQIKENGKVIDEYERKVTVQAQQHNQPVSFTFKIDNPHLWNGTQDPFMYQVTASVWEKKQQTDCVTQPLGLRYYSVDADKGFFLNGKHLNLHGVCKHQDRAERGNALHPYHHEEDVSLMREMGVNAVRLAHYPHSTYLYSLLDRHGIIAWAEIPFVGPGGYADKGFVDMPSFRSNGKEQLKE…	https://ftp.ncbi.nlm.nih.gov/genomes/all/GCA/002/998/435/GCA_002998435.1_ASM299843v1
SEQF3051_02524	Bacteroides_zoogleoformans_ATCC_33285_3	Beta-glucuronidase	595	Yes	0.8327	465	No_Loop	MKKRLTYLFLLLWICCNQVQIIRAQLAMTNVYGRKYSLLNGKWDVIIDPYLHGHKDSIYKDKPLKSKFDFKEYAFEGGLRLNVPGDWNSQCPELKYYEGTVWYAKYFSVQRSSDENIFLYFGAVNYRSTVYLNGTKIGAHEGGFTPFQINITDHIVSGNNFLVLEVDNSRNKDAIPALLYDWWNYGGITRDVMIVKTPQVYIDHYFIQLDKYKPDLIHVKVQLSEKRVNENIRIAIPALNVFWQLSTDSTGMAQTSMKVKRLQRWSPQTPHLYLVQLATRNDTIEEEIGFRNLYVKGKHIYLNGNPVFMKGINFHEEIAQRQGRAFSQQDAVALLSEAKTLGANLIRLAHYPQNEYIVRLAEKMGFMLWEEIPLWQNIDFNSKATLRKALAMHSEMVMR…	https://ftp.ncbi.nlm.nih.gov/genomes/all/GCA/002/998/435/GCA_002998435.1_ASM299843v1
SEQF2760_01822	Lachnoanaerobaculum_saburreum_DSM_3986	Beta-glucuronidase	761	No	-	494	FMN	MRTIDNLNKDWFFKKNTEVTKTTVADDTWDIINLPHTYNGFDGQDGGNDYYKGKAVYIKKIAKPLVSPDSDFILDFGGVNSVARIYIDGEFVQEHRGGYSRFRVNITRFFEKKNTVTLAVEVDNSNKSDVYPQMADFTFYGGIYRNVSLISVPKTRFDIEYYAGSGVTVTSKIDGDDAIIDITAYIKNPQESDMIMVEVADDDYEDIGAVVVPANNITKLSLKIDNVHLWNGLEDPFLYCLNVKLVRHNEVLDNVEINHGVREYYVDPDKGFFLNGKSLPLRGVSRHQDRLGKGNALDDMDHFDDLDLILNIGANSVRLAHYQQDDYFYELCDRYGLIVWAEIPFISRMNKDAKAHENAMEQMKELIYQNYNHSSILFWGIANEITIAGYIPGLTDNLK…	https://ftp.ncbi.nlm.nih.gov/genomes/all/GCA/000/185/385/GCA_000185385.1_ASM18538v1
SEQF3066_02553	Lachnospiraceae_G-8_bacterium_HMT_500_W11650_	Beta-glucuronidase	605	No	-	500	Loop_1	MLYPVLTEGRGLIDLSGLWSFKLDNGNGFAEKWQEKPLTDALTMPVPASYNDIKEGVDFRDHYGWVFYQRPLHVPAYLLEQRVMLRLDAVTHIAKVYLNGELICEHKGGFLPFEVEVGSLLKAGGNLLTVAVDNRIDHSTLPVGSEGTGNILSTGFFPYTPSKKRNNPNFDFFNYCGITRPVKLYTTPKDAYIKDVALVSRLADGQALIDYAVEVEGAAEAAVEVRTRQGELVAQAKGLQGTLTIQEPQLWQPLKPYLYEVTVSYGADQYVLPYGVRTVEVRGGKFLINGQPFYFKGYGKHEDTFPAGRGLNLPMNSKDISLIKWQGANSFRTSHYPYSEEMMRLCDEEGIVVIDETPAVGVHLGFGGGAAFKDGKKVLTFDPIAEGGIRTQEHHKEVV…	https://ftp.ncbi.nlm.nih.gov/genomes/all/GCA/002/999/035/GCA_002999035.1_ASM299903v1
SEQF1286_02420	Cutibacterium_acnes_KPA171202_	Beta-glucuronidase	593	No	-	530	Loop_1	MLRPQDTATRDTKCLSGMWDFAFDAEDRGQTEKWFTRPLPTCTEMAVPASYQDLSTDPAARDHVGPVWYQREVRIPRGWTDDRVVVHFESATHAATVWVNDVEVVRHVGGYLPFEADITDHVCAGKKCRLTVRVDNRLSFQTIPPGIIVDSPEGPKQKYWHDFFNYAGIHRDVWLCRRPQAHIEDVTITTDIDGNDGIVTWSVLLHDAEPLTTRVTIFDTEGNVVAGGTSANAHARIPSVHLWQPGHGYLYEAEISLVDGDQVIDTYQQVFGVRTIRVDGARLLVNGEPVHLTGFGMHEDHQTIGKAHNDALMLRDAACLEWIGANSLRTSHYPYSERILDYADRHGLLVIDETPAVGINMGLGGGIFGAQGYPTFSAETINDKTQKVHAQVIRDLIAR…	https://ftp.ncbi.nlm.nih.gov/genomes/all/GCA/000/025/765/GCA_000025765.1_ASM2576v1
SEQF1331_01393	Streptococcus_agalactiae_18RS21_	Beta-glucuronidase	599	No	-	537	Loop_1	MLYPLLTKTRNTYDLGGIWNFKLGEHNPNELLPSDEVMVIPTSFNDLMVSKEKRDYIGDFWYEKVIEVPKVSEDEEMVLRFGSVTHQAKIYVDGVLVGEHKGGFTPFEVLVPECKYNNEKIKVSICANNVLDYTTLPVGNYSEIIQEDGSIKKKVRENFDFFNYAGVHRPLKLMIRPKNHIFDITITSRLSDDLQSADLHFLVETNQKVDEVRISVFDEDNKLVGETKDSRLFLSDVHLWEVLNAYLYTARVEIFVDNQLQDVYEENFGLREIEVTNGQFLLNRKPIYFKGFGKHEDTFINGRGLNEAANLMDLNLLKDMGANSFRTSHYPYSEEMMRLADRMGVLVIDEVPAVGLFQNFNASLDLSPKDNGTWNLMQTKAAHEQAIQELVKRDKNHPS…	https://ftp.ncbi.nlm.nih.gov/genomes/all/GCA/000/167/715/GCA_000167715.1_ASM16771v1
SEQF1638_01406	Levilactobacillus_brevis_ATCC_27305_1	Beta-glucuronidase	617	No	-	558	Loop_1	MLYPMTTPSRALIDLSGLWKFMIDKEVQPIDPKQPLPTEDVISVPASFNDQTASQEIREHVGYVWYETNFSIARALRSERLVLRFGSATHEAWVYLNGQEITHHKGGFTPFEVVINDYLNDGNNRLTVKLSNVLDYSTLPVGNYSESTDEDGHVVRHLDENFDFFNYAGLQRPVKIYSTPKDYIQDITIVPNVDLDRSSAEIEIKTQISDGLDKVKVTILDQDGHPVAEVSGTDSSVTLTDVRLWQPLNAYLYSAQVDGFKNGELVDSYSEAFGIRKIEVRDGQFLFNGQPFYFKGFGKHEDTYVHGRGFNEPVNVLDINLMKDMGANSFRTSHYPYSEEMMRLCDREGIVVIDETPAVGLMASFDFNLSILEQDDFEDDTWKTMKTAAAHQQVIQEII…	https://ftp.ncbi.nlm.nih.gov/genomes/all/GCA/000/014/465/GCA_000014465.1_ASM1446v1
SEQF1638_02086	Levilactobacillus_brevis_ATCC_27305_2	Beta-glucuronidase	603	No	-	558	Loop_1	MEKGLLYPVINNYRSDEKMDGLWNFKFDPAYEGESKGWQNGFNDGVKMPVPASFNDFFTDKDAREYTGDFWYSKTFFVPEYFEGRDVQIRFGAATHRAVVYVNGQEIRSHEGGFLPFTAEVTNAVKFGEENIVSVKINNELHRDALPAGDTATLKNGKKMAKPFFDFYNYSGLNRSVHLLTVPKNGIYDYSTSYEVGDAEATVHYSIQADSGDDVKVSLINEDDQIVATGEGNTGDLKVDHPNLWNVRDAYLYTIKFELMNDGKIVDEYADQIGLRTIEIKGHEILVNHKSVYLRGFGRHEDSIYAGRGFDLNVERRDMNLMKWIGANSFRSSHYPYDEQVYKFADREGILVIDEVPAVGFKMAAASFLGGLNQSFFDGDWTHELYKKHLDQIIDMIKR…	https://ftp.ncbi.nlm.nih.gov/genomes/all/GCA/000/014/465/GCA_000014465.1_ASM1446v1
SEQF1252_00142	Levilactobacillus_brevis_ATCC_367	Beta-glucuronidase	603	No	-	558	Loop_1	MLYPMETASRVVLDLSGVWRFMIDKEQIPVDVTRPLPATLSMAVPASFNDQTASKEIREHVGYVWYERCFEMPQLLRQERLVLRFGSATHEAWVYLNGHLITHHKGGFTPFEVEINDDLVTGENRLTVKLSNMLDYTTLPVGHYKETQNETGQRVRQLDENFDFFNYAGLQRPVKIYSTPHSYIRDITLTPKVNLTNHSAVVNGEIETVGDVEQVVVTILDEDNQVVGTTSGKTLAIELNSVHLWQPGKAYLYRAKVELYQAGQVIDTYIETFGIRQIAVKAGKFLINGQPFYFKGFGKHEDAYIHGRGLSEPQNVLDLSLMKQMGANSFRTSHYPYSEEMMRLCDREGIVVIDEVPAVGLMLSFTFDVSALEKDDFEDDTWEKLRTAEAHRQAITEMI…	https://ftp.ncbi.nlm.nih.gov/genomes/all/GCA/000/014/465/GCA_000014465.1_ASM1446v1
SEQF2731_02374	Prevotella_buccalis_DNF00853_	Beta-galactosidase_BoGH2A	676	Yes	0.9986	562	Mini-Loop_1	MNRRIIGILLILLCSVGASAQRQMYNLNTGWMFRFSHQVEKSSPRPISLPHTWNKNDALSGKIDYKRGIGNYERTLYIKPEWKDKRLFLKFDGANSIANVFLDGKHIGEHRGGYSAFVFEITKYVQAGKKHQLRVRVNNGEQLDVLPLTGDFNAYGGIYRDVKLVVTHQTCISPTDYASPGVYLTQKKVTKQQAIVDARILISSANVPTEDVTVRLTVSDGNKVVTQKEQTLHAPMGDTEANIPIVLDRPHLWNGRTAPFMYQVGVELLSKGKVIDQVQQPLGLRYYQVDPERGFFLNGKHLTLKGVCRHQDRAEVGNALRIQHHEQDMDIMLEMGANAIRLAHYQQAEEIYHLADKHGMVVWAEIPFVGPGGYADKGFVDLPTLKANARQQLKELIRQ…	https://ftp.ncbi.nlm.nih.gov/genomes/all/GCA/000/177/075/GCA_000177075.1_ASM17707v1
SEQF1186_04283	Escherichia_coli_101-1_	Beta-glucuronidase	603	No	-	574	Loop_1	MLRPVETPTREIKKLDGLWAFSLDRENCGIDQRWWESALQESRAIAVPGSFNDQFADADIRNYVGNVWYQREVFIPKGWAGQRIVLRFDAVTHYGKVWVNNQEVMEHQGGYTPFEADVTPYVIAGKSVRITVCVNNELNWQTIPPGMVITDENGKKKQSYFHDFFNYAGIHRSVMLYTTPNTWVDDITVVTHVAQACNHASVDWQVVANGDVSVELRDADQQVVATGQGTSGTLQVVNPHLWQSGEGYLYELCVTAKSQTECDIYPLRVGIRSVAVKGEQFLINHKPFYFTGFGRHEDADLRGKGFDNVLMVHDHALMDWIGANSYRTSHYPYAEEMLDWADEHGIVVIDETAAVGFNLSLGIGFEAGNKPKELYSEEAVNGETQQAHLQAIKELIARD…	https://ftp.ncbi.nlm.nih.gov/genomes/all/GCA/000/155/125/GCA_000155125.1_ASM15512v1
SEQF1385_02052	Bifidobacterium_dentium_Bd1_	Beta-glucuronidase	668	No	-	588	Mini-Loop_2	MLYPQSNDSRIVFPLDGVWDFRTAGEDSYPAEWADAPLPEPLPMAVPGSYNDQNDELNLRAHYGWVVYQRSFAVPSRLVAGQRMILRFDAATHAADVYLNGQLLGSHFGGFLPFEFDVTSALHAGENLLTVAVDNRIGSSTLPVGNDAGTAFMGSDNANVPAVAEAKKHARRQNLPNFDFFNFAGLNRHVELYTTPADAYIADIAITTERLDHIAGDACTAANALIAYDVTFGGDFPSNPTDPNTPIQPSDPAINHADSSESAESDIQRATTYGRQVRISILDGEGTVVAGVTADIERSGDGTAKASGEIAIRDAKLWNPGAAYLYTAVAELLPEGGAESSSRIIDAYRQTFGIRTVEVSGTTFLINGKPFYFKGFGKHEDSYFHGRGTDDVLNVKDVS…	https://ftp.ncbi.nlm.nih.gov/genomes/all/GCA/000/024/445/GCA_000024445.1_ASM2444v1
SEQF1072_01246	Tannerella_forsythia_92A2_not_ATCC_43037_1	Beta-galactosidase_BoGH2A	885	Yes	0.8323	613	Loop_2	MIRRALLLFALIYCLPDVASLAGQSADGGRCQIAFNSGWLFSKNEANAVLPDRTTAGWQAVQLPHTWNDKDVLADGRRGYYRGVGWYKKRFRLVPEKGKRYFLRFEGVNQTAEVFVNGKPAGEHTGGYTAFNVDLTPFLEASGEQYIAVKADNSHRDDVPPLSADFTFFGGIYRPVHLIATGEQHFSMSDYGGPGIYITTPRVTPHGADVTITYHLQNCSDAPQALTLETVIRKDVASALATKNTAVTISAFGDTVVTVTCSDVRNFDLWSPDHPAMYYVESLLKQSGKRVDNLSQPLGFRWFRFDPEKGFFINGKNIKLMGANRHQDRIPYGNALSNDMHRQDLRLLKEMGGNFLRNAHYPQATEVLDQADRLGFAVWEEIPLVNEVTVGPRHTENTT…	https://ftp.ncbi.nlm.nih.gov/genomes/all/GCA/000/238/215/GCA_000238215.1_ASM23821v1
SEQF1072_02193	Tannerella_forsythia_92A2_not_ATCC_43037_2	Beta-galactosidase_BoGH2A	689	Yes	0.9775	613	Mini-Loop_1	MATPFLLRNYFTPIVLLLCCCMPASAQQRQDILLNDHWNFRFSHQVQKNTEVRVDLPHTWNAQDALSGKPDYKRGIGNYGKKLFIRSEWQGKRLFLRFDGVNSVTNLFINNLHVGEHRGGYGAFIFEITGKVEYGKENSILVRVNNGEQLDVIPLVGDFNFYGGIYRDVHLLITDEVCISPLDYASPGVRLIQDSVSHKYARIEALVEVSNGSDKAQEIELGICVRDGKRIVTERNEKFSLSGNSDMQRRLVCEIINPRLWNGRQDPFLYRAEVTLMRNGHVIDQVTQPLGLRFYRIDPNLGFILNGNHLSLRGVCRHQDRSEIGNALHLQHHEEDAALMAEMGVNAVRLAHYPQATCFYDLMDRYGIIVWTEIPFVGPGGYMDKGFVNLPAFRSNGKE…	https://ftp.ncbi.nlm.nih.gov/genomes/all/GCA/000/238/215/GCA_000238215.1_ASM23821v1
SEQF1769_00607	Lactobacillus_gasseri_JV-V03_	Beta-glucuronidase	598	No	-	615	Loop_1	MESALYPIQNKYRFNTLMNGTWQFETDLNSVGLDEGWNKQLPNPEEMPVPGTFAELTTKRDRKYYTGNFWYQKDFFIPSFLKKKELYIRFGSVTHRAKVFINGNEVGQHEGGFLPFQVKISNYINYDQAHRVTVLVNNELSEKAIPCGTEEILDNGQKLAQPYFDFFNYSGIMRNVWLLALPQSQITNFKLNYQLINNEATITYNIEANNDAEFKVTLFNNQKEVARATSKNTGSLTIKNPHLWSPNDPHLYKIKIEMLEDEKTVDEYTDQIGIRTIKIVNDKILLNNHPIYLKGFGKHEDFNVLGKAVNESIIKRDYECMKWIGANCFRSSHYPYAEEWYQYADKYGFLIIDEVPAVGLNRSITNFLNVTNSNQSHFFASKTVPELKKVHEQETKEMI…	https://ftp.ncbi.nlm.nih.gov/genomes/all/GCA/000/014/425/GCA_000014425.1_ASM1442v1
SEQF2705_00395	Actinomyces_israelii_DSM_43320	Beta-glucuronidase	594	No	-	645	Loop_1	MLPLRQSVSRDIRSLDGVWRFQLDAGEDAGLEERWFDAPLSAPRPMPVPASYNDVTTDVEVHDHVGLAWYERDVVVPGRLGDDRLLLRFGSVTHRARVWVDGTEVATHTGGYLPFEADITDLVEAGGTFRLTVAVDNRLTWQTLPPGYLTEDSRGRRVQRYYHDFFNYAGIHRSVSLYTRPAVAVSDVTVTTGYEGTTGRVSYAVAAEGASEVSVVVLDAEGREVGRARGARGEVAIPDVTLWRPGRGYLYTLEVHADADVYPQRFGVRTVEVRDSQLLINGEPFYFRGYGRHEDNLIRGKGHDDVLMVHDFELMEWQGANSFRTSHYPYAEEVMDHADERGLVVIDETAAVGLNVGIAAGILGGQSQPTFCPERADEATREAHAAQIRELIARDRNRP…	https://ftp.ncbi.nlm.nih.gov/genomes/all/GCA/000/711/965/GCA_000711965.1_ASM71196v1
SEQF2462_01804	Treponema_lecithinolyticum_ATCC_700332	Beta-glucuronidase	607	No	-	653	Loop_1	MLYPILTQSRMLIDLSGTWRFKLDDGSGFEKKWYEKTLDDAQLMPVPSSYNDIKESADLRDHYGWVFYQRDLNIPAYLKTQRIVLRFAAVTHSAKVYVNGTLLCEHKGGFLPFETEIPENLIRDENLLTVAVDNRIDHSTLPVGREDESNVLGGSFFPYTPTKKQNKPNFDFFNYCGITRPVKLYTTPKDAYISDITLTSSLENNTARINYKIDTKGSAHTAIGVYTKQGVCVAQTENTGTEGSLTIENAVLWEPLKPYLYEVKISFGEDRYTLPYGIRSVAVKGNKFLINNKPFYFKGYGKHEDTFPAGRGLNMPMNAKDISLMKWQGANSFRTSHYPYSEEMMRLCDEEGIVVIDETTAVGVHLNFGGGAALKDGKRVNTFDPIEQGGIRTQSHHKE…	https://ftp.ncbi.nlm.nih.gov/genomes/all/GCA/000/468/055/GCA_000468055.1_ASM46805v1
SEQF3152_02024	Fusobacterium_naviforme_ATCC_25832	Putative Beta-glucuronidase	640	No	-	689	No_Loop	MRNSICLNRNWTFYGPKGTPETINLPHTWNAVDGQDGGNDYWRGTCTYETTFPMPDFDPDTQTVYLEFQGVNASADVELNGTAVMHHDGGYSTFRAEVAGLLRAENHMTVRVDNSVNDRVYPQKADFTFYGGIYRDVTLLVVNKHHFDLDYFGGPGLRITPALDGTTGKIRVESCTNVENPTVEVTLTDAAGTTVATGQGSDVTLDIPNVHLWDGVKDPYLYTTTLRLVENGTAVDQISSRFGVRTFRVDPKEGFFLNGRRYPLHGVSRHQDRKGLGNALTKAHHDEDMDLIREIGANTIRLAHYQHNQYFYDLCDQYGMIVWAEIPYISEHMPNGRDNTISQMKELIIQNYNHPSIVTWGLSNEITISTKDEADMLDNHRVLNDLCHTMDTTRPTTLA…	https://ftp.ncbi.nlm.nih.gov/genomes/all/GCA/003/014/445/GCA_003014445.1_ASM301444v1
SEQF1523_02201	Streptococcus_pneumoniae_70585_	Beta-glucuronidase	599	No	-	734	Loop_1	MLYPIQTKTRSVYSLNGIWAFKQGNNDVQSLLDTDEVMVVPSSFNDIVVDKEKRRFVGDNWYELMVAIPAVSDDEELVVRFGSVTHQAMVYADGQLIGKHKGGFTPFECLVPSELYGLDQFRLTVCANNELNYTTLPVGNYSEEVDENGQIVKTVKENFDFFNYAGIQRNVHLYKRPKNRVDDIVIRTELNNELTQAVVHVEVATVGQYDSIRIHIFNQEGQELGLLENGRIVIDNPRLWEVLDAYLYTAKVELFDGESLLDTYCEQFGLRSVAVENGQFFINGKPFYFKGFGKHEDTFINGRGFNEAANLMDLNLLKDIGANSFRTSHYPYSEEMMRLADRLGIVVIDEVPAVGLFQLFNAALNLTGDSDEVKNTWEVMQTKDAHELVIDELIARDKN…	https://ftp.ncbi.nlm.nih.gov/genomes/all/GCA/000/019/825/GCA_000019825.1_ASM1982v1
SEQF1356_01200	Streptococcus_pyogenes_MGAS10270_	Beta-glucuronidase	596	No	-	745	Loop_1	MLYPTLTKTRSLYDLSGLWQFKLGDHNPEDCLSTEDVMVVPTSFNDVVVDKDKRNYIGDFWYERLVDLPKLAKDDELILRFGSVTHNAIVYVNGRELASHKGGFTPFEVVVPEDLYQDHQIRISVRANNILDYSTLPVGNYSEERQEDGSMKKVVKENFDFFNYAGIHRPFKLVARPKTHISDITITSDLSDDLKTADLSIAVETSAAVDAIQVTILDEERQVVGQTNDGHVKLDCVHLWEVLDAYLYTARIEISVDGKIVDTYEEPFGVRSVHVADGQFFVNHKPVYFKGFGKHEDTFINGRGLNEAANLMDMNLLKEIGANSFRTSHYPYSEEMMRLADRMGILVIDEIPAVGLFQNFTTSLDLTPKDMGTWTVMETKKAHEQAIQELVKRDKNHPS…	https://ftp.ncbi.nlm.nih.gov/genomes/all/GCA/000/009/385/GCA_000009385.1_ASM938v1
SEQF1257_00449	Lacticaseibacillus_rhamnosus_HN001_	Beta-glucuronidase	603	No	-	749	Loop_1	METSLLYPVTNDQRTDQKLDGLWQFKFDEAGEGEKSGWETGFHDGVSMPVPASFNDFFTDKASREYTGDFWYSRNFFVPSAAKGKALFLRFDAVTHRATIFVNGKEIRTHEGGFLPFAADISEAVKYGAENTVVVKGNNELSREALPAGDTITLRNGKKMVRPFFDFYNYSGLNRSVHLLSLPQERVLDYTTTFALAGNDATVNYTVETNGDAPVTVSLADADGQVVATAQGKQGALQVQNAHLWQVRNAYLYTLTIQLGDDTQTPLDTYTDRIGIRTIKISGTDILVNDKPIYLKGFGRHEDSPFAGRAFDLNVEKKDFALMKWIGANSFRTSHYPYDEQVYKIADEEGFLLTDEVPAVGFKMAAAAFLGGLNQSFFKGPWLKKLHERHIDQIRDLIK…	https://ftp.ncbi.nlm.nih.gov/genomes/all/GCA/000/173/255/GCA_000173255.2_ASM17325v2
SEQF1728_01802	Anaerococcus_tetradius_ATCC_35098	Beta-glucuronidase	607	No	-	788	Loop_1	MLFPINSKSRRLTSLDGSWEFKLGDGKKEFDESFKNHILKDTRPMPVPSSFNDIYEDVRDYFGWVFYQKVFDYPKSDKKDLILRFDSVTHFAKVFLNDELIGEHKGGFLPFEIDITGKLKEEGNILTLAVSNVINYSTLPVGGLNNMMQGFMGIGEKPDVNQEQKENNPNFDFFNYAGIQRHVWLMEVEKNRIDDISIVSEIEGSLAKVSYKLATIGEGEASLKVYDEDKNLITTCVGKENTFEIKDVKLWDVLKAYHYEFRFTFADDEYILDQGIRKIEVKGGQFLLNDKPVYFKGYGKHEDYFPNGRGFNEVLSHKDFSLMKKQGANSFRTSHYPYAEETIRLADRLGFLVIDETTAVGLNGSFGGGANFNGQALSTFDKHGIADTCGDHHRDVIRD…	https://ftp.ncbi.nlm.nih.gov/genomes/all/GCA/000/159/095/GCA_000159095.1_ASM15909v1
SEQF1922_00106	Limosilactobacillus_coleohominis_101-4-CHN_	Beta-glucuronidase	592	No	-	816	Loop_1	MLYPEQTATRTVEDLSGMWEFKAETSKVDPQIPLTDTVWMSVPASFNDQTMDKQLRNHLGYFWYETTFNVPQDQLKKRNVLRFGAVSQSCEVYVNGEQVTTHVGGFTPFEVDVTHYLRAGANDLKVRVSNLLDNTTIPTADLKKNDDGSYKLNTRFDFYNYCGIHRRVKLYTTNKTHIEHIEVNYDTEGAKTTVHPVINVSGNYDHADVSIVDEDRQVVAKGSSLTGSLEISHTHRWKPLHAYLYELVINLYNQNDELLDTYTQEFGVRTIEVKDDHFLINGEPFYFKGFGRHEDSLAHGKGENMPLVNMDYQIMKWMGANSFRTSHYPYSEEAMRQADREGFVVIDECPAVGIYETFNVSLGGNGDFPKGNTWDHLDTMDNHKRALREMIERDHDHPS…	https://ftp.ncbi.nlm.nih.gov/genomes/all/GCA/000/161/935/GCA_000161935.1_ASM16193v1
SEQF3087_00072	Sneathia_sanguinegens_CCUG41628_	Beta-glucuronidase	570	No	-	837	Loop_1	MLYPKQTITREILDLNGIWEFNFENEEKEYIAVPGSFNDQVANHNKRHYVGNMYYRKEFYLNSQMLEKDIFIRFGSVTHNAKVYVNDNFVGSHKGGFTPFEININEVAKEGLNEVLVIVDNILDYTSLPVGNLKIIDGVKKVDENFDFFNYSGIQRPVKIWIKPKQHIEDVIITYEVVEKNARVSFEIKKNCNLKHRIRILDENNKVVSEDGYIKNVKLWQPLKAYLYKAVVDLLDENDEIVDEYIEEFGIRTLEIKNNQLLINSKPFYFKGFGRHEDTILHGRGLDEVANIADINRMLWIGANSFRTSHYPYSEEMMRLADRYGFVVIDETTAVGLVDGFGFELLDKKKVNNTWTVMKTKEAHEQVIKEMIARDKNHACVVMWSIANEPASSQEGAYE…	https://ftp.ncbi.nlm.nih.gov/genomes/all/GCA/001/517/935/GCA_001517935.1_ASM151793v1
SEQF2778_00968	Sneathia_vaginalis_SN35_	Beta-glucuronidase	584	No	-	844	Loop_1	MLYPLQTKTRDLIDLSGIWKFNFENEKEEMIAVPGSFNDQVVGHDKKNYVGNLIYQKDFLIKEEMLLNEIFLRFGSVTHVAKVYINNELVGTHKGGFTPFEFNINKYVKEGENRLKVIVSNKLDYTSLPVGNYSNENGQEKVDENFDFFNYAGIHRPVKLWIKPKQHIDDIVITYEVNKNNAKVSFDVKTNVENPKLKISILDEKNTVVSTDGVITNVRLWEPLNAYLYKAKVELLSNDGKVIDEYTEEFGIRTVEVRDNKFLINGKSFYFKGFGRHEDSYIHGRGLDEVLNVSDINRMKWLGANSFRTSHYPYSEEMMRLADREGFVVIDETTAVGLMANFGFDLIGTTEKKNTWEKINTKEAHEQVIRELIDRDKNYACVVMWSIANEPSTAEKGAY…	https://ftp.ncbi.nlm.nih.gov/genomes/all/GCA/000/973/085/GCA_000973085.1_ASM97308v1
SEQF2427_00251	Lentilactobacillus_buchneri_CD034_1	Beta-glucuronidase	603	No	-	881	Loop_1	MEKGLLYPVTNQFRQDQKLDGLWDFKFDPQAQGEAKGWTTGFDDPIKMPVPASFNDFFTDKDSREYTGDFWYAKKFFVPTYMDGQTIQLRFGAATHRATVYVNGQEIRSHEGGFLPFTADITDAVKLGQENIVTLKMNNELHRDALPAGDTATLKNGKKMAKPFFDFYNYSGLNRSVHLLAVPKNHIYDYSTTYDVSEDQATVHYSVQATDGSNFKVSLSDGDGKVVATAEGQTGDLVVKNPTLWQVRDAYLYTIKFELLDAGKAVDEYSDEIGLRTIEIKGHEILVNHKSVYLRGFGRHEDSIYAGRAFDLNVERRDMNLMKWIGANSFRSSHYPYDEQVYKFADREGILITDEVPAVGFKMAAASFLGGLNQSFFDGDWIDELYKKHIDQVKDMIKR…	https://ftp.ncbi.nlm.nih.gov/genomes/all/GCA/000/159/195/GCA_000159195.1_ASM15919v1
SEQF2427_01958	Lentilactobacillus_buchneri_CD034_2	Beta-glucuronidase	603	No	-	881	Loop_1	MLYPLTTPSRTVLDLSGLWKFMIDEEITPIDPKRPLPTEDVISVPASFNDQTASKKIREHNGFVWYETNFDIAKPLRSQRLVLRFGSATHEAWVYLNGQEIAHHKGGFTPFEVEINDYLKDSDNRLTVKLSNILDYTTLPVGNYSESTDQDGHKLRHVDENFDFFNYAGLQRPVKIYSTPADYISDITVVPDVHLAESSADVQVKVATHGEIDGVKVTILDQDGQPVVSGTSADTTLHIDHVHLWQPLNAYLYTAKVTVSRNGEVIDTYSEDFGVRKIEVKNAQFLINGEPFYFKGFGKHEDSYVHGRGINQPVNVLDINLMKDMGANSFRTSHYPYSEEMMRLCDREGIVVIDETPAVGLMVTFGFDVSMLESDDYQDDTWTKLKTADAHKQVIKEII…	https://ftp.ncbi.nlm.nih.gov/genomes/all/GCA/000/159/195/GCA_000159195.1_ASM15919v1
SEQF2809_01747	Limosilactobacillus_panis_DSM_6035	Beta-glucuronidase	740	No	-	882	No_Loop	MRHIKRINADWEFSKDRDFKNFRQVNLPHTWNAKDGQDGGNDYYRGYGYYRKKIDIKKQEGTEYWLQFDAVAQRARIFINNQQVGHHDGGYSAFRLNITDAIHNGENTIKVIVDNLPNQTVYPQKADFTFFGGITRSVHLIRVSQAHFALGHYGDSGIKITPRFASDQSTEAKVEAEIKTEGTANGTTITMQVGNLVTTGIINDNHAYLTMMIKDVHRWDGVNDPYLYHALFTLGTDDDQLLISFGCRTYHFDPNKGFILNGHPYQIVGAAKHEDYWGVGAAVTEEMEDQDNRLLLDMGGNAWRLAHYQHSDYEYQTADQLGILVWAEIPQITTYMKSGDQNAAQQLQELVCQNWNHASIICWTLSNEITTSTGVTPNLLACHRRLNDLAHQLDDSRLT…	https://ftp.ncbi.nlm.nih.gov/genomes/all/GCA/001/435/935/GCA_001435935.1_ASM143593v1
SEQF2810_00167	Lentilactobacillus_rapi_DSM_19907_=_JCM	Beta-glucuronidase	604	No	-	884	Loop_1	MLYPTTTPTRALLDLSGLWKFMIDEEVTPIDVTKPLPTDEVLAVPASFNDQTASQKIRDHSGYFWYETNFDIAKPLRSQRLVLRFGSATHEAWVYLNGQEITHYKGGFTPFEVEINDYLQASNNRLTVKLSNLLDYSTLPVGHYSESKDENGHLVRKVDENFDFFNYAGLQRPVKIYSTPQAHIDDITVVPDVDLAAKSANVHTTIKAAGDFDEVKVTILDQAGKEVVSGEGTDEVLTISNVNLWQPLNAYLYTAKVDLIKNGDVEDTYSEPFGVRKIAVQNGQFLINGEPFYFKGFGKHEDTYVHGRGFNEPVNVLDINLMKDMGANSFRTSHYPYSEEMMRLCDREGIVVIDETTAVGLMVTFGFDVSMLESDDYEDDTWKELKTAEAHKQVIRELI…	https://ftp.ncbi.nlm.nih.gov/genomes/all/GCA/001/436/255/GCA_001436255.1_ASM143625v1
SEQF2707_01818	Bifidobacterium_scardovii_LMG_21589	Beta-glucuronidase	608	No	-	891	Loop_1	MDGALLYPQVTATRRVQGMDGMWGFRFDPEGVGERDGWAANGLPDPVAMPVPASFNDLFIDKASRDYAGDFWYETDVTVPGEWRDKDLFLRFDAATHRATVFVNGVKVGSHEGGFTPFAVRINDVARFDEPNHVAVRLNNELSHASLPAGTGGALPDGTKLAGPYFDFFNYAGLQRPVRLLAVPKEALTGYSTTYAIHGDGSADVRYEAETNGGHRVEARLYDAGGALVARADGAKGTLHVPDAHLWNVRAAYLYRIEFTIVGDGGAVIDRYFDEIGIRTVEVSGRSILVNGKPVYLKGFGRHEDSIVNGRGENPAVIKRDFELMKWIGANSFRTSHYPYSEENLRMADREGFLVIDECAAVGFMASLMNFLDAANDANPNRDRGFFDDPVVRGKTIAV…	https://ftp.ncbi.nlm.nih.gov/genomes/all/GCA/000/741/405/GCA_000741405.1_Bifsca
SEQF2880_04707	Paenibacillus_glucanolyticus_5162_	Beta-glucuronidase	560	No	-	921	No_Loop	MIRLFSTHQIRKSTELEGLWDFTPAAHMGEKVGAYRYRLPVPGCWEMHPEFGNYRGIGVYRQKVTLHQRSNLRLEFKGVSHTAHVYFDGVMKACHYNAYTAFECVIPQVEAGTHDLVVYVDNSFHEDSALHVPNDYYTYGGIIRPVAVEEISDLYIQNVMFTPVRQGLGWHGSWKAVVRNMGQVERMVSIRGILAGIDAELGRSLVKSGETVEISSWVAYPDVKEWSLENPNLYALTAILTTEEGYDCDDWLDRVGFRTITTDNGKIQLNGKDVVLQGVNRHEDHPMAGSALPLHLMVRDLELITDLGCNAVRTSHYPYDERFLDLCDERGIAVWEENHARGLSLEQMLNPNFGWQSEQVTREMVQQHYNHPSILIWAILNECASHTEEGRAHYEKQLT…	https://ftp.ncbi.nlm.nih.gov/genomes/all/GCA/001/632/305/GCA_001632305.1_ASM163230v1
SEQF3054_01118	Fastidiosipila_sanguinis_CCUG_47711	Beta-glucuronidase	600	No	-	935	Loop_1	MLYPKVNNYRNLLSLDGIWKFKCDFETENIKPEHSLTDYEYMAVPGSFNDQTLDLKVRQHSGYFWYETDFNLPKSFFDERIVLRFGSVTHEAWVYVNGKEVCHHKGGFTPFEVEINDFVLSGKNRLTVKVSNILDYTSLPVGNYSEYKDDSGKLIRKVDENFDFFNYAGIHRPVKIYTTPRDYIDDITISYDIDLEAKVADVRTKVAINGDFDEIKIEILDQDDKLVACSSVEETNIRIEEVNLWEPLNAYLYTARVSLIKSEQVIDVYEEEFGVRTIEVKDAEFLINGKLFYFKGFGKHEDTYVNGRGLNEAYNVLDLKLMKKMGANSFRTSHYPYSEEMMRLCDKEGIVVIDEIPAVGLILNFGFNVATGNEGENTWVELKTKEMHEQVIKELIGRD…	https://ftp.ncbi.nlm.nih.gov/genomes/all/GCA/002/998/295/GCA_002998295.1_ASM299829v1
SEQF2720_00592	Melioribacter_roseus_P3M-2_	Beta-glucuronidase	613	Yes	0.9992	983	NTL	MRRLAILLLILTLSSSLYSQNENSTKIDLITNVINRNLISLDGRWNYIVDPYENGFYDYRRRPYDEIGDRTGGFYSNRKPADKTDRVEYDFELSPAMTIPGDWNSQVNELKLYEGTVWFKRDFDVKKKSDKRYFLYFGAVNYEAHVYFNGKKLGVHIGGFTPFNFEVTDLLEDGENFVVVKVDNSRRFDGVPTVNTDWWNYGGITRDVFLIETNATFIRDCKLQLNNNDLGMIEGFVQLDGAKDEQNGTIRIEEANINYKFKTGSNGYATIKIRAGKLNLWSPENPFLYNIKIETETDTLKDKIGFRTIAVKGTDILLNGKPVFLRGICLHEENPLKTGRAYSEAEALMLLNWAKELNCNYVRLAHYPHNEYMVRTAEKMGLLVWEEIPVYWTIQWENE…	https://ftp.ncbi.nlm.nih.gov/genomes/all/GCA/000/279/145/GCA_000279145.1_ASM27914v1
SEQF3677_03680	Victivallales_G-1_bacterium_HMT-998_CCUG_44730	Beta-glucuronidase	563	No	-	998	No_Loop	MYAYPIYPERNTQSLDGIWDFSFLGSDAPKLESVNPKGIACRELAAVPGCFDAAPKYAGRRGVGVYRRSVEAPAGVRLRLRIGALGLRGRILWDGREIGLNELPYSLQEYEFDSGSSSRHELVILIDNRLDFADTPLFHHFYDFYGYGGIYRSVELETLPEKARFGRVRVETLDLSGRVLVSGTLGGGFAEISAGFDGAAPKKVDAVFNGEEFSFEAKVPSPALWSPDSPNLHLITLKTGSDTVIERFGLRTIRCEKGELLLNGQPLRLRGYNRHDAHPQFGPAMPDELWIEDLQILRDLGCNFIRGCHYPQSQRFLDLCDQLGFLVWEESLGWGDSVEVQSDPKFRRLQVEQTVNMVKASINHPSVILWGFMNESGDDKEVGASLLRELAAAVRAVDR…	https://ftp.ncbi.nlm.nih.gov/genomes/all/GCA/002/998/355/GCA_002998355.1_ASM299835v1
AAA52561.1	Homo_sapiens	Beta-glucuronidase	651	Yes (Eukarya)	0.9998	NA	No_Loop	MARGSAVAWAALGPLLWGCALGLQGGMLYPQESPSRECKELDGLWSFRADFSDNRRRGFEEQWYRRPLWESGPTVDMPVPSSFNDISQDWRLRHFVGWVWYEREVILPERWTQDLRTRVVLRIGSAHSYAIVWVNGVDTLEHEGGYLPFEADISNLVQVGPLPSRLRITIAINNTLTPTTLPPGTIQYLTDTSKYPKGYFVQNTYFDFFNYAGLQRSVLLYTTPTTYIDDITVTTSVEQDSGLVNYQISVKGSNLFKLEVRLLDAENKVVANGTGTQGQLKVPGVSLWWPYLMHERPAYLYSLEVQLTAQTSLGPVSDFYTLPVGIRTVAVTKSQFLINGKPFYFHGVNKHEDADIRGKGFDWPLLVKDFNLLRWLGANAFRTSHYPYAEEVMQMCDRY…	https://enzyme.expasy.org/EC/3.2.1.31

## Sheet: Loop Distribution (90%)
GUS Class	Unique_Count	Percent of Total	Signal Peptide Count
Loop 1	31	58.4906	0
mini-Loop 1	7	13.2075	7
Loop 2	1	1.88679	1
mini-Loop 2	1	1.88679	0
NTL	1	1.88679	1
No Loop	8	15.0943	2
FMN	4	7.54717	0

## Sheet: eHOMD v3 PIM (90%)
	Tannerella_forsythia_92A2_not_ATCC_43037_1	Lachnoanaerobaculum_saburreum_DSM_3986	Lachnoanaerobaculum_sp._HMT_083_MSX33_	Lachnoanaerobaculum_umeaense_F0167_	Limosilactobacillus_panis_DSM_6035	Fusobacterium_naviforme_ATCC_25832	Shuttleworthia_satelles_DSM_14600_2	Bacteroides_zoogleoformans_ATCC_33285_1	Prevotella_buccalis_DNF00853_	Tannerella_forsythia_92A2_not_ATCC_43037_2	Bacteroides_zoogleoformans_ATCC_33285_2	Prevotella_pleuritidis_F0068_	Prevotella_maculosa_OT_289	Prevotella_oris_F0302_	Prevotella_salivae_F0493_	Lachnoanaerobaculum_orale_F0431_	Bacteroides_zoogleoformans_ATCC_33285_3	Melioribacter_roseus_P3M-2_	Limosilactobacillus_coleohominis_101-4-CHN_	Sneathia_sanguinegens_CCUG41628_	Sneathia_vaginalis_SN35_	Streptococcus_pneumoniae_70585_	Streptococcus_agalactiae_18RS21_	Streptococcus_pyogenes_MGAS10270_	Staphylococcus_cohnii_snuds_2_	Staphylococcus_haemolyticus_s167_	Staphylococcus_warneri_L37603_	Fastidiosipila_sanguinis_CCUG_47711	Levilactobacillus_brevis_ATCC_367	Lentilactobacillus_kisonensis_F0435_1	Levilactobacillus_brevis_ATCC_27305_1	Lentilactobacillus_buchneri_CD034_2	Lentilactobacillus_rapi_DSM_19907_=_JCM	Bifidobacterium_dentium_Bd1_	Anaerococcus_tetradius_ATCC_35098	Lachnospiraceae_G-8_bacterium_HMT_500_W11650_	Treponema_lecithinolyticum_ATCC_700332	﻿Acidipropionibacterium_acidifaciens_DSM_21887	Shuttleworthia_satelles_DSM_14600_1	Lactobacillus_gasseri_JV-V03_	Lacticaseibacillus_rhamnosus_HN001_	Levilactobacillus_brevis_ATCC_27305_2	Lentilactobacillus_kisonensis_F0435_2	Lentilactobacillus_buchneri_CD034_1	Lentilactobacillus_parafarraginis_F0439_	Bifidobacterium_scardovii_LMG_21589	Fannyhessea_sp._HMT_416_W9116_	Homo_sapiens	Escherichia_coli_101-1_
Tannerella_forsythia_92A2_not_ATCC_43037_1	100	29.92	30.01	30.01	29.18	33.33	28.51	29.79	32.93	33.89	33.69	32.22	33.43	33.13	32.38	25.74	24.36	27.64	26.03	25.05	24.77	24.77	24.08	26.62	24.49	22.69	23.25	26.25	25.51	25.34	23.78	24.21	24.91	24.96	23.64	24.48	25.89	25.14	23.75	24.07	25.83	25.23	26.89	26.15	26.4	25.28	22.95	23.71	26.62
Lachnoanaerobaculum_saburreum_DSM_3986	29.92	100	83.44	81.34	39.69	45.02	37.87	34.51	38.73	38.74	37.94	36.88	35.76	36.71	36.87	26.51	25.58	25.48	26.72	27.24	26.33	26.84	27.63	27.03	26.84	27.2	26.83	28.25	24.29	24.86	25.14	26.93	26.32	24.67	25	26.1	26.58	25.81	27.46	25.33	25.61	25.19	25.56	25.19	25	24.29	22.86	24.18	25.38
Lachnoanaerobaculum_sp._HMT_083_MSX33_	30.01	83.44	100	84.38	38.94	44.01	39.18	34.92	39.46	38.21	37.88	37.78	37.12	38.7	39.02	26.07	26.11	24.86	26.86	27.57	27.03	26.04	26.64	25.85	26.79	27.15	26.4	28.2	25.75	25	26.37	26.69	26.45	26.49	25.9	26.82	26.91	26.34	27.03	25.48	24.62	25.33	25.33	25.52	24.49	25.76	23.56	23.59	25.33
Lachnoanaerobaculum_umeaense_F0167_	30.01	81.34	84.38	100	37.96	45.43	39.05	34.92	39.3	38.99	37.88	36.98	36.65	36.97	37.28	26.46	26.31	24.86	25.9	25.24	25.71	25.85	27.39	26.42	26.04	26.4	26.4	26.88	25	23.85	25.09	25.94	25.89	24.81	24.38	26.44	26.34	25.76	26.28	25.67	24.62	24.95	25.33	24.58	23.47	24.81	22.82	24.5	24.95
Limosilactobacillus_panis_DSM_6035	29.18	39.69	38.94	37.96	100	44.67	43.6	31.84	32.3	33.39	31.86	35.2	33.72	33.55	32.9	25.99	26.23	26.13	24.8	26.48	25.82	25.77	26.96	25.58	24.08	24.14	23.75	25.19	24.23	23.62	24.2	25.19	25.53	24.52	25.44	23.68	24.37	24.71	23.46	25.98	24.71	25.43	26.01	26.01	26.4	25.1	24.33	21.72	25.43
Fusobacterium_naviforme_ATCC_25832	33.33	45.02	44.01	45.43	44.67	100	48.74	33.01	36.18	37.25	36.74	38.78	37.27	36.95	35.96	25.94	25	23.53	27.08	25.34	25.29	27.2	25.71	27.39	25.96	24.24	25	27.39	25.29	25.88	25.56	26.82	27.15	26.63	25.19	28.46	27.77	26.99	26.64	26.16	26.05	25.43	26.39	26.96	25.38	26.83	24.39	24.54	27.48
Shuttleworthia_satelles_DSM_14600_2	28.51	37.87	39.18	39.05	43.6	48.74	100	31.39	33.55	34.23	34.18	35.99	34.71	34.23	34.71	24.32	25.72	24.86	24.95	25.2	24.52	25.47	24.58	26.6	23.35	23.74	23.74	27.02	25.89	26.44	26.33	27.77	27.34	27.54	22.68	24.33	25.57	24.86	27.34	24.19	26.18	26.13	26.69	26.13	25.76	25.81	24.68	23.23	23.45
Bacteroides_zoogleoformans_ATCC_33285_1	29.79	34.51	34.92	34.92	31.84	33.01	31.39	100	36.19	34.87	37.16	35.87	35.57	34.23	34.38	23.81	22.16	24.64	25	28.35	26.31	26.67	25.6	25	24.21	25	23.9	25.41	25.78	24.67	23.7	24.68	24.26	25.54	24.86	25.56	25.28	25	25	24.25	26.2	25.05	25.6	25.78	24.37	25.14	23.72	22.38	23.8
Prevotella_buccalis_DNF00853_	32.93	38.73	39.46	39.3	32.3	36.18	33.55	36.19	100	58.01	56.68	57.12	54.45	56.08	57.42	26.49	27.19	26.72	26.55	25.76	26.58	25.84	25.14	26.21	26.87	27.83	26.53	26.77	27.51	26.25	25.72	26.77	25.97	27.61	26.04	25.71	25.99	25.46	25.56	27.31	26.26	25.65	26.21	26.77	25.26	27.39	25.74	25.09	26.95
Tannerella_forsythia_92A2_not_ATCC_43037_2	33.89	38.74	38.21	38.99	33.39	37.25	34.23	34.87	58.01	100	60	58.09	55.91	56.79	56.79	25.65	25.42	25.88	25.56	25.67	27.96	24.12	24.17	24.86	24.58	24.26	24.63	27.09	25.42	24.86	24.59	26.35	25.93	26.91	25.8	26.42	26.88	26.35	26.07	26.5	27.7	27.46	27.09	28.2	26.02	26.59	25.69	24.5	26.72
Bacteroides_zoogleoformans_ATCC_33285_2	33.69	37.94	37.88	37.88	31.86	36.74	34.18	37.16	56.68	60	100	64.9	62.59	62.59	60.97	24.68	24.12	26.8	25.42	24.62	24.54	26.39	24.4	25.84	25.56	26.16	25.05	27.7	26.21	25.86	24.82	26.58	25.79	27.32	26.23	26.47	28.25	25.73	27.8	27.5	27	26.77	26.95	26.58	27.32	26.45	25.92	25.27	26.21
Prevotella_pleuritidis_F0068_	32.22	36.88	37.78	36.98	35.2	38.78	35.99	35.87	57.12	58.09	64.9	100	70.25	68.85	68.07	25.65	24.81	26.25	26.93	24.62	25.65	26.02	24.77	26.58	25.19	25.6	25.23	27.7	27.7	27.2	26.99	28.07	28.01	26.59	26.79	27.22	27.87	27.97	27.99	26.93	26.44	27.88	25.84	27.51	25.77	27.02	27.02	25.45	25.84
Prevotella_maculosa_OT_289	33.43	35.76	37.12	36.65	33.72	37.27	34.71	35.57	54.45	55.91	62.59	70.25	100	78.76	74.93	24.35	25	26.62	26.18	24.05	25.09	24.54	23.84	25.09	24.07	24.3	23.75	26.02	26.02	25.67	25.36	26.02	26.72	27.32	23.96	26.84	26.18	25.49	26.31	26.74	26.44	26.95	25.28	26.39	26.29	26.08	24.63	23.47	25.09
Prevotella_oris_F0302_	33.13	36.71	38.7	36.97	33.55	36.95	34.23	34.23	56.08	56.79	62.59	68.85	78.76	100	79.91	23.43	24.81	26.62	25.8	23.28	24.72	25.84	24.77	25.28	24.63	25.42	24.49	27.51	26.58	27.39	25.54	26.39	27.27	28.42	25.28	28.17	27.5	26.65	27.8	26.93	25.88	27.7	26.39	26.95	25.77	26.27	25.92	23.29	25.28
Prevotella_salivae_F0493_	32.38	36.87	39.02	37.28	32.9	35.96	34.71	34.38	57.42	56.79	60.97	68.07	74.93	79.91	100	23.25	24.81	26.06	26.18	23.85	24.35	25.46	24.4	25.28	25.19	24.68	23.75	27.51	26.39	26.44	25.72	26.77	26.72	26.96	25.47	25.71	26.37	25.13	27.43	26.37	24.95	26.02	25.09	25.84	24.74	24.77	24.45	24.01	25.28
Lachnoanaerobaculum_orale_F0431_	25.74	26.51	26.07	26.46	25.99	25.94	24.32	23.81	26.49	25.65	24.68	25.65	24.35	23.43	23.25	100	34.31	40.65	24.52	26.22	27.18	24.52	25.29	25.1	25.24	25.05	25.05	26.42	26.04	26.13	25.85	25.09	25.09	26.12	26.64	25.09	25.56	24.73	26.08	25.42	24.53	23.6	23.6	24.34	25.93	25.79	24.35	23.09	24.62
Bacteroides_zoogleoformans_ATCC_33285_3	24.36	25.58	26.11	26.31	26.23	25	25.72	22.16	27.19	25.42	24.12	24.81	25	24.81	24.81	34.31	100	44.09	27.13	28.12	28.07	26.38	25.81	26	26.09	25.7	24.2	28.81	27.12	27.4	27.5	26.74	25.99	25.56	25.56	25.75	25.84	25.18	25.61	26.12	25.14	25.7	27.19	27.75	28.34	26.16	24.26	24.12	24.29
Melioribacter_roseus_P3M-2_	27.64	25.48	24.86	24.86	26.13	23.53	24.86	24.64	26.72	25.88	26.8	26.25	26.62	26.62	26.06	40.65	44.09	100	27.36	26.95	29.01	27.12	27.5	27.87	26.08	27.37	27.19	29.16	28.97	28.16	26.54	27.48	27.29	27.41	27.14	27.05	27.88	25.44	26.16	27.19	27.17	29.57	29.02	28.1	29.84	27.36	26.52	24.68	25.23
Limosilactobacillus_coleohominis_101-4-CHN_	26.03	26.72	26.86	25.9	24.8	27.08	24.95	25	26.55	25.56	25.42	26.93	26.18	25.8	26.18	24.52	27.13	27.36	100	48.5	49.04	46.06	44.75	46.13	46.58	47.87	47.19	47.62	48.98	47.63	48.14	49.49	50	41.26	41.51	46.09	45.31	43.92	44.91	39.34	39.97	39.86	38.65	38.47	42.57	42.88	39.97	40.53	43.92
Sneathia_sanguinegens_CCUG41628_	25.05	27.24	27.57	25.24	26.48	25.34	25.2	28.35	25.76	25.67	24.62	24.62	24.05	23.28	23.85	26.22	28.12	26.95	48.5	100	70	50	49.74	49.56	51.96	52.57	51.86	54.32	51.58	50.64	52.46	51.94	52.64	44.65	47.18	46.74	48.28	44.58	46.86	41.89	38.93	40.61	40.79	41.14	45.73	43.87	42.12	40.55	46.5
Sneathia_vaginalis_SN35_	24.77	26.33	27.03	25.71	25.82	25.29	24.52	26.31	26.58	27.96	24.54	25.65	25.09	24.72	24.35	27.18	28.07	29.01	49.04	70	100	53.21	50.6	51.22	54.21	55.5	55.32	56.7	55.38	55.14	55.67	56.42	56.15	47.58	47.94	49.64	51.34	45.81	47.08	40.85	38.2	39.61	39.96	40.67	42.51	43.82	40.55	39.36	46.22
Streptococcus_pneumoniae_70585_	24.77	26.84	26.04	25.85	25.77	27.2	25.47	26.67	25.84	24.12	26.39	26.02	24.54	25.84	25.46	24.52	26.38	27.12	46.06	50	53.21	100	65.27	65.1	53.39	53.63	53.46	50.34	51.42	51.56	51.84	51.93	53.51	43.67	45.6	45.44	47.59	43.99	44.69	38.75	38.14	40.38	39.86	39.86	43	40.41	39.8	39.86	45.86
Streptococcus_agalactiae_18RS21_	24.08	27.63	26.64	27.39	26.96	25.71	24.58	25.6	25.14	24.17	24.4	24.77	23.84	24.77	24.4	25.29	25.81	27.5	44.75	49.74	50.6	65.27	100	74.5	52.3	50.85	51.69	51.69	51.35	53.75	53.18	51.35	52.44	41.07	45.75	44.98	45.6	43.87	44.75	37.26	39.52	39.69	39.18	38.49	43.48	42.69	39.66	38.43	42.27
Streptococcus_pyogenes_MGAS10270_	26.62	27.03	25.85	26.42	25.58	27.39	26.6	25	26.21	24.86	25.84	26.58	25.09	25.28	25.28	25.1	26	27.87	46.13	49.56	51.22	65.1	74.5	100	53.32	54.75	53.73	51.01	51.85	55.67	54.79	54.04	54.12	41.77	44.27	46.54	48.36	44.21	45.61	38.82	39.86	41.92	40.89	40.55	44.44	42.69	41.57	40.73	44.39
Staphylococcus_cohnii_snuds_2_	24.49	26.84	26.79	26.04	24.08	25.96	23.35	24.21	26.87	24.58	25.56	25.19	24.07	24.63	25.19	25.24	26.09	26.08	46.58	51.96	54.21	53.39	52.3	53.32	100	68.84	70.18	53.95	53.86	55.38	55.87	54.7	55.7	48.53	44.39	51.81	53.95	48.54	49.06	40.73	39.52	40.28	40.1	40.28	42.23	40.31	38.4	43.21	47.84
Staphylococcus_haemolyticus_s167_	22.69	27.2	27.15	26.4	24.14	24.24	23.74	25	27.83	24.26	26.16	25.6	24.3	25.42	24.68	25.05	25.7	27.37	47.87	52.57	55.5	53.63	50.85	54.75	68.84	100	82.36	53.51	52.59	52.16	55.59	54.26	55.09	47.34	45.63	51.97	54.78	49.32	49.75	39.07	38.91	38.12	38.12	37.95	39.32	39.86	38.64	40.31	46.83
Staphylococcus_warneri_L37603_	23.25	26.83	26.4	26.4	23.75	25	23.74	23.9	26.53	24.63	25.05	25.23	23.75	24.49	23.75	25.05	24.2	27.19	47.19	51.86	55.32	53.46	51.69	53.73	70.18	82.36	100	52.68	51.42	52.33	55.93	53.59	55.09	48.54	46.14	52.82	55.29	49.15	49.92	39.93	38.74	38.8	38.63	38.46	41.75	38.84	38.47	41.35	47.17
Fastidiosipila_sanguinis_CCUG_47711	26.25	28.25	28.2	26.88	25.19	27.39	27.02	25.41	26.77	27.09	27.7	27.7	26.02	27.51	27.51	26.42	28.81	29.16	47.62	54.32	56.7	50.34	51.69	51.01	53.95	53.51	52.68	100	59.5	63.73	60.67	63.17	63.83	46.74	45.53	50.26	51.54	47.61	48.3	37.52	38.91	40	40	39.83	44.17	42.83	39.32	41.49	44.25
Levilactobacillus_brevis_ATCC_367	25.51	24.29	25.75	25	24.23	25.29	25.89	25.78	27.51	25.42	26.21	27.7	26.02	26.58	26.39	26.04	27.12	28.97	48.98	51.58	55.38	51.42	51.35	51.85	53.86	52.59	51.42	59.5	100	67.7	71.81	72.14	72.47	49.66	45.45	51.19	51.62	49.06	48.05	38.25	40.37	39.76	39.76	39.25	44.66	42.61	41.72	42.71	45.21
Lentilactobacillus_kisonensis_F0435_1	25.34	24.86	25	23.85	23.62	25.88	26.44	24.67	26.25	24.86	25.86	27.2	25.67	27.39	26.44	26.13	27.4	28.16	47.63	50.64	55.14	51.56	53.75	55.67	55.38	52.16	52.33	63.73	67.7	100	70.79	71.13	73.2	47.95	44.13	50.62	49.47	48.59	50.18	37.83	37.21	39.05	39.05	38.87	44.17	42.36	40.73	39.93	44.5
Levilactobacillus_brevis_ATCC_27305_1	23.78	25.14	26.37	25.09	24.2	25.56	26.33	23.7	25.72	24.59	24.82	26.99	25.36	25.54	25.72	25.85	27.5	26.54	48.14	52.46	55.67	51.84	53.18	54.79	55.87	55.59	55.93	60.67	71.81	70.79	100	80.27	80.46	46.05	45.3	50.68	51.11	47.7	48.73	37.91	38.5	39.18	39.69	39.69	44.93	42.78	39.7	41.19	44.65
Lentilactobacillus_buchneri_CD034_2	24.21	26.93	26.69	25.94	25.19	26.82	27.77	24.68	26.77	26.35	26.58	28.07	26.02	26.39	26.77	25.09	26.74	27.48	49.49	51.94	56.42	51.93	51.35	54.04	54.7	54.26	53.59	63.17	72.14	71.13	80.27	100	82.09	46.91	45.63	50.51	51.79	48.89	49.58	37.91	39.69	40.1	40.61	40.1	45.63	43.63	41.22	41.49	45.03
Lentilactobacillus_rapi_DSM_19907_=_JCM	24.91	26.32	26.45	25.89	25.53	27.15	27.34	24.26	25.97	25.93	25.79	28.01	26.72	27.27	26.72	25.09	25.99	27.29	50	52.64	56.15	53.51	52.44	54.12	55.7	55.09	55.09	63.83	72.47	73.2	80.46	82.09	100	46.05	45.03	51.88	52.47	49.4	49.92	38.25	40.2	40.03	40.37	40.2	45.41	42.28	40.64	41.77	45.98
Bifidobacterium_dentium_Bd1_	24.96	24.67	26.49	24.81	24.52	26.63	27.54	25.54	27.61	26.91	27.32	26.59	27.32	28.42	26.96	26.12	25.56	27.41	41.26	44.65	47.58	43.67	41.07	41.77	48.53	47.34	48.54	46.74	49.66	47.95	46.05	46.91	46.05	100	43.84	51.79	50.09	49.58	50.25	36.32	39.69	40.1	40.8	40.8	42.86	40.52	41.14	41.07	43.23
Anaerococcus_tetradius_ATCC_35098	23.64	25	25.9	24.38	25.44	25.19	22.68	24.86	26.04	25.8	26.23	26.79	23.96	25.28	25.47	26.64	25.56	27.14	41.51	47.18	47.94	45.6	45.75	44.27	44.39	45.63	46.14	45.53	45.45	44.13	45.3	45.63	45.03	43.84	100	53.61	53.86	52.34	54.45	38.57	39.86	39.1	39.27	39.27	41.46	41.35	39.04	39.51	43.7
Lachnospiraceae_G-8_bacterium_HMT_500_W11650_	24.48	26.1	26.82	26.44	23.68	28.46	24.33	25.56	25.71	26.42	26.47	27.22	26.84	28.17	25.71	25.09	25.75	27.05	46.09	46.74	49.64	45.44	44.98	46.54	51.81	51.97	52.82	50.26	51.19	50.62	50.68	50.51	51.88	51.79	53.61	100	75.37	64.77	64.54	37.44	41.31	39.93	39.76	39.76	44.83	41.24	40.78	42.48	46.39
Treponema_lecithinolyticum_ATCC_700332	25.89	26.58	26.91	26.34	24.37	27.77	25.57	25.28	25.99	26.88	28.25	27.87	26.18	27.5	26.37	25.56	25.84	27.88	45.31	48.28	51.34	47.59	45.6	48.36	53.95	54.78	55.29	51.54	51.62	49.47	51.11	51.79	52.47	50.09	53.86	75.37	100	63.15	62.25	39.27	40.89	39	39.52	39.52	44.83	41.34	40.03	42.76	46.31
﻿Acidipropionibacterium_acidifaciens_DSM_21887	25.14	25.81	26.34	25.76	24.71	26.99	24.86	25	25.46	26.35	25.73	27.97	25.49	26.65	25.13	24.73	25.18	25.44	43.92	44.58	45.81	43.99	43.87	44.21	48.54	49.32	49.15	47.61	49.06	48.59	47.7	48.89	49.4	49.58	52.34	64.77	63.15	100	66.56	36.05	41.75	38.66	40.21	39.52	42.16	42.64	41.33	40.2	46.13
Shuttleworthia_satelles_DSM_14600_1	23.75	27.46	27.03	26.28	23.46	26.64	27.34	25	25.56	26.07	27.8	27.99	26.31	27.8	27.43	26.08	25.61	26.16	44.91	46.86	47.08	44.69	44.75	45.61	49.06	49.75	49.92	48.3	48.05	50.18	48.73	49.58	49.92	50.25	54.45	64.54	62.25	66.56	100	38.3	42	39.93	40.62	39.93	43.14	44.6	43.95	44.06	45.19
Lactobacillus_gasseri_JV-V03_	24.07	25.33	25.48	25.67	25.98	26.16	24.19	24.25	27.31	26.5	27.5	26.93	26.74	26.93	26.37	25.42	26.12	27.19	39.34	41.89	40.85	38.75	37.26	38.82	40.73	39.07	39.93	37.52	38.25	37.83	37.91	37.91	38.25	36.32	38.57	37.44	39.27	36.05	38.3	100	46.22	45.88	45.71	46.05	50.25	45.15	44.72	33.62	39.69
Lacticaseibacillus_rhamnosus_HN001_	25.83	25.61	24.62	24.62	24.71	26.05	26.18	26.2	26.26	27.7	27	26.44	26.44	25.88	24.95	24.53	25.14	27.17	39.97	38.93	38.2	38.14	39.52	39.86	39.52	38.91	38.74	38.91	40.37	37.21	38.5	39.69	40.2	39.69	39.86	41.31	40.89	41.75	42	46.22	100	68.27	70.27	69.6	72.95	53.01	50.75	38.32	44.16
Levilactobacillus_brevis_ATCC_27305_2	25.23	25.19	25.33	24.95	25.43	25.43	26.13	25.05	25.65	27.46	26.77	27.88	26.95	27.7	26.02	23.6	25.7	29.57	39.86	40.61	39.61	40.38	39.69	41.92	40.28	38.12	38.8	40	39.76	39.05	39.18	40.1	40.03	40.1	39.1	39.93	39	38.66	39.93	45.88	68.27	100	82.09	84.74	88.46	50.92	51.41	39.18	42.74
Lentilactobacillus_kisonensis_F0435_2	26.89	25.56	25.33	25.33	26.01	26.39	26.69	25.6	26.21	27.09	26.95	25.84	25.28	26.39	25.09	23.6	27.19	29.02	38.65	40.79	39.96	39.86	39.18	40.89	40.1	38.12	38.63	40	39.76	39.05	39.69	40.61	40.37	40.8	39.27	39.76	39.52	40.21	40.62	45.71	70.27	82.09	100	86.73	89.42	51.42	51.91	38.32	42.91
Lentilactobacillus_buchneri_CD034_1	26.15	25.19	25.52	24.58	26.01	26.96	26.13	25.78	26.77	28.2	26.58	27.51	26.39	26.95	25.84	24.34	27.75	28.1	38.47	41.14	40.67	39.86	38.49	40.55	40.28	37.95	38.46	39.83	39.25	38.87	39.69	40.1	40.2	40.8	39.27	39.76	39.52	39.52	39.93	46.05	69.6	84.74	86.73	100	89.42	51.26	50.42	37.8	42.57
Lentilactobacillus_parafarraginis_F0439_	26.4	25	24.49	23.47	26.4	25.38	25.76	24.37	25.26	26.02	27.32	25.77	26.29	25.77	24.74	25.93	28.34	29.84	42.57	45.73	42.51	43	43.48	44.44	42.23	39.32	41.75	44.17	44.66	44.17	44.93	45.63	45.41	42.86	41.46	44.83	44.83	42.16	43.14	50.25	72.95	88.46	89.42	89.42	100	54.46	57	40.39	46.34
Bifidobacterium_scardovii_LMG_21589	25.28	24.29	25.76	24.81	25.1	26.83	25.81	25.14	27.39	26.59	26.45	27.02	26.08	26.27	24.77	25.79	26.16	27.36	42.88	43.87	43.82	40.41	42.69	42.69	40.31	39.86	38.84	42.83	42.61	42.36	42.78	43.63	42.28	40.52	41.35	41.24	41.34	42.64	44.6	45.15	53.01	50.92	51.42	51.26	54.46	100	59.04	40.24	43.65
Fannyhessea_sp._HMT_416_W9116_	22.95	22.86	23.56	22.82	24.33	24.39	24.68	23.72	25.74	25.69	25.92	27.02	24.63	25.92	24.45	24.35	24.26	26.52	39.97	42.12	40.55	39.8	39.66	41.57	38.4	38.64	38.47	39.32	41.72	40.73	39.7	41.22	40.64	41.14	39.04	40.78	40.03	41.33	43.95	44.72	50.75	51.41	51.91	50.42	57	59.04	100	36.8	41.4
Homo_sapiens	23.71	24.18	23.59	24.5	21.72	24.54	23.23	22.38	25.09	24.5	25.27	25.45	23.47	23.29	24.01	23.09	24.12	24.68	40.53	40.55	39.36	39.86	38.43	40.73	43.21	40.31	41.35	41.49	42.71	39.93	41.19	41.49	41.77	41.07	39.51	42.48	42.76	40.2	44.06	33.62	38.32	39.18	38.32	37.8	40.39	40.24	36.8	100	47.25
Escherichia_coli_101-1_	26.62	25.38	25.33	24.95	25.43	27.48	23.45	23.8	26.95	26.72	26.21	25.84	25.09	25.28	25.28	24.62	24.29	25.23	43.92	46.5	46.22	45.86	42.27	44.39	47.84	46.83	47.17	44.25	45.21	44.5	44.65	45.03	45.98	43.23	43.7	46.39	46.31	46.13	45.19	39.69	44.16	42.74	42.91	42.57	46.34	43.65	41.4	47.25	100
Corynebacterium_massiliense_DSM_45435	25.55	25.51	24.17	25.28	24.39	26.04	24.82	24.95	26.96	25.64	26.05	25.68	25.14	24.59	23.5	26.05	23.63	24.95	41.99	41.26	42.36	43.01	40.45	41.52	42.49	40.82	41.17	41.17	43.57	44.89	43.92	43.05	44.52	42.29	37.95	43.52	40.86	43.4	41.82	34.71	38.16	38.5	39.01	38.5	46.08	41.3	37.37	38.05	47.72
Actinomyces_israelii_DSM_43320	23.93	27	26.57	25.62	23.88	26.94	24.53	24.07	25.94	25.52	23.5	25.19	24.44	24.44	24.06	26.69	23.36	26.72	40.84	43.14	44.03	44.19	40.97	43.4	43.43	42.27	44.16	42.78	43.13	43.24	42.61	43.81	43.81	44.66	40.93	43.57	42.64	44.04	44.16	36.75	40.99	38.1	38.95	39.46	44.61	41.16	43.65	43.65	49.49
Cutibacterium_acnes_KPA171202_	24.72	25.38	25.33	25.14	26.22	28.35	27.19	25.98	28.63	26.69	26.93	27.12	25.99	26.18	25.42	27.6	25.7	27.85	42.26	44.24	44.19	41.99	40.31	42.41	43.13	41.45	41.45	42.49	42.14	42.04	40.93	43.35	42.83	41.88	40.59	43.35	42.07	44	44.02	38.8	41.37	39.21	41.95	41.61	51.01	44.14	42.01	42.61	49.66
Paenibacillus_glucanolyticus_5162_	26.73	25.74	26.27	25.88	24.5	26.29	24.36	23.33	23.98	25.24	24.52	24.13	22.97	22.59	22.01	22.2	25	26.92	25.14	26.45	26.45	27.38	26.62	27.19	26.89	25.56	25.75	26.74	26.93	25.44	27.12	25.8	26.18	27.91	25.53	26.73	25.86	27.87	25.19	25.61	27.26	25.24	27.12	26.93	28.95	25.66	26.07	28.73	26.65
Victivallales_G-1_bacterium_HMT-998_CCUG_44730	24.28	24.8	25.74	25.74	24.14	26.51	24.8	23.33	24.42	25.1	25.15	25.34	24.95	25.53	24.37	24.29	25.05	24.95	24.67	24.32	23.61	25.84	25.66	23.22	25.05	22.63	23.19	25.46	25.65	24.71	24.16	24.54	25.84	27.39	22.99	24.49	23.32	27	25.74	24.12	25.93	26.48	26.85	26.48	26.9	25.83	23.39	27	26.07
[truncated: 5 more columns]

## Sheet: eHOMD v3 (Loop Class 90%)
Sequence_ID	Loop_1_Region	Loop_2_Region	Loop_1_Region_Resiude_Count	Loop_2_Region_Residue_Count	Loop_Class
SEQF1045_00524	GINYLFGGGANFGGKKVGTFDPEH	DSSGQG	24	6	Loop_1
SEQF1045_01494	TMFM	TVASAVNE	4	8	FMN
SEQF1072_01246	NEVTV	YWAHRYKPQEEIAGRNR	5	17	Loop_2
SEQF1072_02193	GPGGYMDKGFVN	TQAGDDP	12	7	Mini-Loop_1
SEQF1186_04283	GFNLSLGIGFEAGNKPKELYSEEAV	DTRPQG	25	6	Loop_1
SEQF1252_00142	GLMLSFTFDVSALEKDDFEDDTWE	ANFSKG	24	6	Loop_1
SEQF1257_00449	GFKMAAAAFLGGLNQSFFKGPWL	DTIDEN	23	6	Loop_1
SEQF1286_02420	GINMGLGGGIFGAQGYPTFSAETI	ESETEA	24	6	Loop_1
SEQF1331_01393	GLFQNFNASLDLSPKDNGTWN	ASHEAG	21	6	Loop_1
SEQF1356_01200	GLFQNFTTSLDLTPKDMGTWT	ASHEAG	21	6	Loop_1
SEQF1385_02052	GMSWLQYA	GLDGDGERPR	8	10	Mini-Loop_2
SEQF1478_00657	SRMNK	TIAGDIP	5	7	FMN
SEQF1523_02201	GLFQLFNAALNLTGDSDEVKNTWE	AGHEKG	24	6	Loop_1
SEQF1638_01406	GLMASFDFNLSILEQDDFEDDTWK	ATFSKG	24	6	Loop_1
SEQF1638_02086	GFKMAAASFLGGLNQSFFDGDWT	DTSNES	23	6	Loop_1
SEQF1656_01564	GPGGYADKGFVD	KYEGDNP	12	7	Mini-Loop_1
SEQF1728_01802	GLNGSFGGGANFNGQALSTFDKHGI	DSTSDG	25	6	Loop_1
SEQF1769_00607	GLNRSITNFLNVTNSNQSHFFASKTV	ESTTQE	26	6	Loop_1
SEQF1839_00881	GIHLNFMVALGGTIAHDTWK	ASNEAG	20	6	Loop_1
SEQF1861_00193	GLMVSFTFDNSEISKPGYQDDTWK	ANYSKG	24	6	Loop_1
SEQF1861_02216	GFKMAAASFLGGLDQSFFDGDWI	DTSSES	23	6	Loop_1
SEQF1862_01577		DTSTDS	0	6	No_Loop
SEQF1881_00560	WAIQFE	PDTDG	6	5	No_Loop
SEQF1922_00106	GIYETFNVSLGGNGDFPKGNTWD	ASHEKG	23	6	Loop_1
SEQF1932_01181	GPGGYADKGFVD	KYEGDNP	12	7	Mini-Loop_1
SEQF1935_01529	GPGGYADKGFVD	KYDGDNP	12	7	Mini-Loop_1
SEQF2147_01748	GPGGYADKGFVD	KYDGDNP	12	7	Mini-Loop_1
SEQF2427_00251	GFKMAAASFLGGLNQSFFDGDWI	DTSTDS	23	6	Loop_1
SEQF2427_01958	GLMVTFGFDVSMLESDDYQDDTWT	ATFSKG	24	6	Loop_1
SEQF2462_01804	GVHLNFGGGAALKDGKRVNTFDPIEQG	DTGSKG	27	6	Loop_1
SEQF2583_01908	GINLKFGGGAAFGGERVETFDPEH	DSGAPG	24	6	Loop_1
SEQF2705_00395	GLNVGIAAGILGGQSQPTFCPERA	ETHTEA	24	6	Loop_1
SEQF2707_01818	GFMASLMNFLDAANDANPNRDRGFFDDPVV	DSAADA	30	6	Loop_1
SEQF2720_00592	WTIQWE	PVTEE	6	5	NTL
SEQF2731_02374	GPGGYADKGFVD	NETGDNP	12	7	Mini-Loop_1
SEQF2760_01822	SRMNK	TIAGYIP	5	7	FMN
SEQF2778_00968	GLMANFGFDLIGTTEKKNTWE	STAEKG	21	6	Loop_1
SEQF2809_01747	TTYM	TTSTGVTP	4	8	No_Loop
SEQF2810_00167	GLMVTFGFDVSMLESDDYEDDTWK	ATFSKG	24	6	Loop_1
SEQF2860_01600	GVHLNFSTVLYGVSTRDTFK	ASTEEG	20	6	Loop_1
SEQF2880_04707	GLSLEQML	ASHTEE	8	6	No_Loop
SEQF2892_00035	GVHLNFMVALGGQLEHDTWK	ASNEKG	20	6	Loop_1
SEQF2917_00422	SGMNK	TIAGDIP	5	7	FMN
SEQF3051_00867	NRVTG	YHPHGYT	5	7	No_Loop
SEQF3051_01919	GPGGYADKGFVD	KEEGDNP	12	7	Mini-Loop_1
SEQF3051_02524	QNIDFN	SPSKP	6	5	No_Loop
SEQF3054_01118	GLILNFGFNVATGNEGENTWV	ADFIDG	21	6	Loop_1
SEQF3066_02553	GVHLGFGGGAAFKDGKKVLTFDPIAEG	DSGGKG	27	6	Loop_1
SEQF3085_01888	GLNWSMAGGILDSDGGETFEDGHV	DSAADR	24	6	Loop_1
SEQF3087_00072	GLVDGFGFELLDKKKVNNTWT	ASSQEG	21	6	Loop_1
SEQF3152_02024	SEHM	TISTKDEA	4	8	No_Loop
SEQF3677_03680	GDSVEVQS	GDDKEV	8	6	No_Loop
SEQF3706_02233	GMLRSTKNFADATTKAQGATFFDDPAV	DFSSEA	27	6	Loop_1
AAA52561.1	GLALPQFF	ASHLESAG	8	8	No_Loop
